# Supplementary material for: Global geographic and genomic epidemiology analysis of carbapenem-resistant Escherichia coli carrying blaNDM-9
Source: mSphere. 2025 Nov 25;10(12):e00704-25. doi: 10.1128/msphere.00704-25 (PMC12724373; doi:10.1128/msphere.00704-25)
Supplement: Supplemental tables — Tables S1 to S5. [file msphere.00704-25-s0002.xlsx]

## Sheet: Table S1
Table S1. The genome characteristics of 7 blaNDM-9-carrying CREC in this study
Strain IDs	Assembly	Second-/Third-Generation Sequencing	No. of plasmids	Chromosome or plasmids	GenBank Accession	Size (bp)	Plasmid type	Antibiotic resistance genes
CREC3019	GCA_050516365.1	Third-Generation Sequencing	6	Chromosome	CP191555	4807387	/	blaCMY-2
				pCREC3019-NDM-9_121k	CP191556	120926	IncB/O/K/Z	blaNDM-9/mph(A)/sul1/dfrA12/aadA2/fosA3/qacE/bleMBL
				pCREC3019-2	CP191557	98473	IncFIB(AP001918),IncFII(pAMA1167-NDM-5),IncQ1,IncFIA	blaTEM-1B/dfrA17/sul2/aph(6)-Id/qacE/aph(3'')-Ib/aadA5/sul1/tet(B)/blaCTX-M-15/aac(3)-IId/catB3/blaOXA-1/aac(6')-Ib-cr/mph(A)
				pCREC3019-3	CP191558	5128	/	/
				pCREC3019-4	CP191559	3373	/	/
				pCREC3019-5	CP191560	2088	Col(BS512)	/
				pCREC3019-6	CP191561	2028	/	/
CREC3024	GCA_050516375.1	Third-Generation Sequencing	4	Chromosome	CP191562	4783742	/	/
				pCREC3024-1	CP191563	207252	IncHI2, IncHI2A	blaTEM-1B/blaTEM-33/aph(3'')-Ib/aph(3')-Ia/lnu(F)/tet(A)/blaTEM-213/blaTEM-214/blaTEM-216/aac(3)-IV/blaTEM-206/blaTEM-210/qnrS1/blaTEM-208/blaTEM-141/blaTEM-57/aadA22/aph(4)-Ia/blaTEM-209/aph(6)-Id/blaTEM-34
				pCREC3024-2	CP191564	141456	IncFIC(FII), IncFIB(AP001918)	blaTEM-135/blaTEM-20/sitABCD/floR/tet(A)/qnrS1/blaTEM-32/blaTEM-1C/dfrA14
				pCREC3024-NDM-9_111k	CP191565	111294	IncB/O/K/Z	mph(A)/fosA3/blaNDM-9/sul1/dfrA12/aadA2/qacE/bleMBL
				pCREC3024-4	CP191566	60960	IncI2	mcr-1.1
CREC3060	GCA_050518985.1	Second-Generation Sequencing	/	CREC3060-NDM-9	JBNVXZ000000000	/	IncB/O/K/Z	blaNDM-9/aadA2/aadA22/aph(3'')-Ib/aph(3')-Ia/aph(6)-Id/blaCTX-M-14/blaEC-18/blaTEM-1/bleMBL/dfrA12/erm(B)/floR/fosA3/mph(A)/sul1/sul2/tet(A)
CREC2504	GCA_050518995.1	Second-Generation Sequencing	/	CREC2504-NDM-9	JBNVXY000000000	/	IncHI2，IncHI2A	blaNDM-9/aac(3)-IVa/aac(6')-Ib-AKTaadA2/aadA22/aph(4)-Ia/arr-3/blaCTX-M-65/blaEC-18/blaOXA-1/bleMBL/catA1/catB3/dfrA1/dfrA12/erm(B)/floR/fosA3/mph(A)//sul1/sul2/tet(B)/tet(M)
CREC1123	GCA_050516345.1	Third-Generation Sequencing	3	Chromosome	CP191548	5087393	/	qacE/dfrA1/catA1/aac(6')-Ib3/catB3/sul1/aac(6')-Ib-cr/blaTEM-1B/tet(B)
				pCREC1123-NDM-9_187k	CP191549	186992	IncHI2，IncHI2A	catB3/qacE/blaNDM-9/mph(A)/floR/sul1/aac(3)-IV/blaOXA-1/aac(6')-Ib-cr/sul2/fosA3/arr-3/aph(4)-Ia/dfrA12/aadA2/bleMBL
				pCREC1123-2	CP191550	108898	IncFIB(AP001918), IncFIC(FII)	erm(B)/sitABCD/blaCTX-M-65/blaTEM-1B/aadA22/rmtB/tet(M)/aadA22
				pCREC1123-3	CP191551	3373	/	/
CREC6306	GCA_050516355.1	Third-Generation Sequencing	2	Chromosome	CP191552	5074357	/	tet(A)/floR/aph(6)-Id/catB3/aph(3'')-Ib/sul1/aac(6')-Ib-cr/blaOXA-1/aph(3')-Ia/aph(6)-Id/sul2/qacE/ARR-3/msr(E)/armA/mph(E)/aadA1/sul3/aph(4)-Ia/aac(3)-IV/qacL/aadA2b/cmlA1
				pCREC6306-NDM-9_107k	CP191553	107053	IncFIB(AP001918)	sul1/aac(3)-IIa/blaNDM-9/qacE/dfrA12/aadA2/fosA3/dfrA14/mph(A)/bleMBL
				pCREC6306-2	CP191554	97575	IncY	mcr-1.1
CRECTL20	GCA_050516385.1	Third-Generation Sequencing	5	Chromosome	CP191567	4952532	/	/
				pCRECTL20-1	CP191568	107763	IncX1, IncFII(pHN7A8)	aph(3')-IIa/aadA1/blaOXA-10/ARR-2/cmlA1/dfrA14
				pCRECTL20-2	CP191569	70143	IncI2	mcr-1.1/blaCTX-M-199
				pCRECTL20-NDM-9_108k	CP191570	108432	IncC	blaNDM-9/sul1/dfrA12/aadA2/aph(3')-Ia/fosA3/qacE//aph(6)-Id/floR/aph(3'')-Ib/tet(A)/sul2/bleMBL
				pCRECTL20-4	CP191571	101962	p0111	/
				pCRECTL20-5	CP191572	87921	IncI1	/

## Sheet: Table S2
Table S2. Biosample information of global 203 blaNDM-9-carrying CREC genomes (196 assembled in GenBank and 7 genomes in our study)
Isolates	Group	ARGs	NDM-9	BioSample	Collection date	Country	Continent	Host	MLST
CREC3019	In our study	20	+	SAMN47950109	2018	China	Asia	Homo sapiens	ST410
CREC3024	In our study	20	+	SAMN47950110	2019	China	Asia	Homo sapiens	ST1656
CREC3060	In our study	18	+	SAMN47760907	2020	China	Asia	Homo sapiens	ST2973
CREC2504	In our study	23	+	SAMN47760908	2021	China	Asia	Homo sapiens	ST156
CREC1123	In our study	24	+	SAMN47950111	2019	China	Asia	Homo sapiens	ST156
CREC6306	In our study	29	+	SAMN47950112	2021	China	Asia	Homo sapiens	NA
CRECTL20	In our study	23	+	SAMN47950113	2023	China	Asia	Homo sapiens	ST6397
GCA_001891295.1	In GenBank	21	+	SAMN05928852	2014	China	Asia	Animal: Chicken	ST6388
GCA_001891305.1	In GenBank	19	+	SAMN05928855	2014	China	Asia	Animal: Chicken	ST101
GCA_001891315.1	In GenBank	20	+	SAMN05928853	2014	China	Asia	Animal: Chicken	ST6388
GCA_001891375.1	In GenBank	22	+	SAMN05928857	2014	China	Asia	Animal: Chicken	ST6388
GCA_001891385.1	In GenBank	31	+	SAMN05928858	2014	China	Asia	Animal: Chicken	ST457
GCA_001891395.1	In GenBank	18	+	SAMN05928860	2014	China	Asia	Animal: Chicken	ST156
GCA_001891525.1	In GenBank	19	+	SAMN05928874	2015	China	Asia	Animal: Chicken	ST162
GCA_001891545.1	In GenBank	25	+	SAMN05928877	2015	China	Asia	Animal: Chicken	ST101
GCA_001891605.1	In GenBank	27	+	SAMN05928880	2015	China	Asia	Animal: Chicken	ST101
GCA_001891695.1	In GenBank	14	+	SAMN05928886	2015	China	Asia	Animal: Chicken	ST224
GCA_001891705.1	In GenBank	22	+	SAMN05928888	2015	China	Asia	Animal: Chicken	ST206
GCA_001891725.1	In GenBank	26	+	SAMN05928890	2015	China	Asia	Animal: Chicken	ST156
GCA_001891765.1	In GenBank	14	+	SAMN05928892	2015	China	Asia	Animal: Chicken	ST224
GCA_001891785.1	In GenBank	23	+	SAMN05928893	2015	China	Asia	Animal: Chicken	ST2732
GCA_001891795.1	In GenBank	21	+	SAMN05928895	2015	China	Asia	Animal: Chicken	ST602
GCA_001891835.1	In GenBank	23	+	SAMN05928897	2015	China	Asia	Animal: Chicken	ST206
GCA_001891865.1	In GenBank	15	+	SAMN05928901	2015	China	Asia	Animal: Chicken	ST224
GCA_001891875.1	In GenBank	20	+	SAMN05928902	2015	China	Asia	Animal: Chicken	ST224
GCA_001891945.1	In GenBank	24	+	SAMN05928904	2015	China	Asia	Animal: Chicken	ST2732
GCA_001891965.1	In GenBank	14	+	SAMN05928906	2015	China	Asia	Animal: Chicken	ST224
GCA_001891975.1	In GenBank	20	+	SAMN05928907	2015	China	Asia	Animal: Chicken	ST156
GCA_001892025.1	In GenBank	28	+	SAMN05928910	2015	China	Asia	Environmental	ST156
GCA_001892045.1	In GenBank	18	+	SAMN05928912	2015	China	Asia	Environmental	ST156
GCA_001892205.1	In GenBank	15	+	SAMN05928921	2015	China	Asia	Animal: Chicken	ST224
GCA_001892255.1	In GenBank	24	+	SAMN05928854	2014	China	Asia	Animal: Chicken	ST101
GCA_001892295.1	In GenBank	19	+	SAMN05928861	2014	China	Asia	Animal: Chicken	ST224
GCA_001892355.1	In GenBank	18	+	SAMN05928863	2014	China	Asia	Animal: Chicken	ST156
GCA_001892425.1	In GenBank	25	+	SAMN05928870	2015	China	Asia	Animal: Chicken	ST101
GCA_001892525.1	In GenBank	17	+	SAMN05928885	2015	China	Asia	Animal: Chicken	ST224
GCA_001892645.1	In GenBank	23	+	SAMN05928905	2015	China	Asia	Animal: Chicken	ST156
GCA_001892665.1	In GenBank	16	+	SAMN05928911	2015	China	Asia	Environmental	ST224
GCA_001892675.1	In GenBank	29	+	SAMN05928908	2015	China	Asia	Animal: Chicken	ST156
GCA_001892725.1	In GenBank	29	+	SAMN05928900	2015	China	Asia	Animal: Chicken	ST156
GCA_001892765.1	In GenBank	21	+	SAMN05928924	2015	China	Asia	Animal: Chicken	ST48
GCA_001892845.1	In GenBank	15	+	SAMN05928928	2015	China	Asia	Animal: Chicken	ST156
GCA_001892935.1	In GenBank	22	+	SAMN05928931	2015	China	Asia	Animal: Chicken	ST48
GCA_001892955.1	In GenBank	15	+	SAMN05928930	2015	China	Asia	Animal: Chicken	ST156
GCA_001893005.1	In GenBank	20	+	SAMN05928936	2015	China	Asia	Animal: Fly	ST156
GCA_001893025.1	In GenBank	16	+	SAMN05928933	2015	China	Asia	Animal: Fly	ST167
GCA_001893205.1	In GenBank	17	+	SAMN05928947	2015	China	Asia	Animal: Fly	ST167
GCA_001893365.1	In GenBank	22	+	SAMN05928953	2015	China	Asia	Animal: Fly	ST48
GCA_001893445.1	In GenBank	17	+	SAMN05928958	2015	China	Asia	Animal: Fly	ST167
GCA_001893525.1	In GenBank	17	+	SAMN05928974	2015	China	Asia	Animal: Dog	ST167
GCA_001893545.1	In GenBank	26	+	SAMN05928980	2015	China	Asia	Food	ST48
GCA_001893605.1	In GenBank	21	+	SAMN05928984	2015	China	Asia	Food	ST6414
GCA_001893615.1	In GenBank	19	+	SAMN05928986	2015	China	Asia	Food	ST10
GCA_001893635.1	In GenBank	23	+	SAMN05928988	2015	China	Asia	Food	ST2732
GCA_001893685.1	In GenBank	22	+	SAMN05928991	2015	China	Asia	Food	ST2847
GCA_001893705.1	In GenBank	22	+	SAMN05928992	2015	China	Asia	Food	ST2847
GCA_001893935.1	In GenBank	9	+	SAMN05928962	2015	China	Asia	Animal: Fly	ST4408
GCA_001893955.1	In GenBank	17	+	SAMN05928964	2015	China	Asia	Animal: Fly	ST167
GCA_001894075.1	In GenBank	19	+	SAMN05928979	2015	China	Asia	Food	ST156
GCA_001894395.1	In GenBank	25	+	SAMN05928983	2015	China	Asia	Food	ST117
GCA_001894465.1	In GenBank	20	+	SAMN05928993	2015	China	Asia	Animal: Chicken	ST2732
GCA_002142695.1	In GenBank	11	+	SAMN06828737	2016	China	Asia	Homo sapiens	ST617
GCA_003303565.1	In GenBank	25	+	SAMN07556509	2016	China	Asia	Homo sapiens	ST224
GCA_004122265.1	In GenBank	29	+	SAMN10219257	2017	China	Asia	Homo sapiens	ST1011
GCA_009393065.1	In GenBank	21	+	SAMN10516606	2015	China	Asia	Animal: Pig	ST226
GCA_009393315.1	In GenBank	18	+	SAMN10516589	2015	China	Asia	Animal: Pig	ST206
GCA_009393475.1	In GenBank	22	+	SAMN10516581	2015	China	Asia	Animal: Pig	ST193
GCA_009393835.1	In GenBank	20	+	SAMN10516554	2015	China	Asia	Homo sapiens	ST48
GCA_009394275.1	In GenBank	18	+	SAMN10516527	2015	China	Asia	Animal: Chicken	ST8669
GCA_009394595.1	In GenBank	23	+	SAMN10516552	2015	China	Asia	Homo sapiens	ST8668
GCA_009653625.1	In GenBank	19	+	SAMN10715997	2017	South Korea	Asia	Homo sapiens	ST617
GCA_009659595.1	In GenBank	8	+	SAMN12335442	2018	China	Asia	Food	ST10
GCA_013037925.1	In GenBank	19	+	SAMN07682679	2016	China	Asia	Animal: Chicken	ST4660
GCA_013037985.1	In GenBank	23	+	SAMN07682626	2016	China	Asia	Homo sapiens	ST156
GCA_013038265.1	In GenBank	24	+	SAMN07682687	2016	China	Asia	Environmental	ST6388
GCA_013038325.1	In GenBank	18	+	SAMN07682688	2016	China	Asia	Environmental	ST156
GCA_013038745.1	In GenBank	28	+	SAMN07682667	2016	China	Asia	Animal: Chicken	ST156
GCA_013038985.1	In GenBank	18	+	SAMN07682663	2016	China	Asia	Animal: Chicken	ST162
GCA_013039025.1	In GenBank	32	+	SAMN07682669	2016	China	Asia	Animal: Chicken	ST2599
GCA_013039065.1	In GenBank	13	+	SAMN07682666	2016	China	Asia	Animal: Chicken	NA
GCA_013039155.1	In GenBank	32	+	SAMN07682670	2016	China	Asia	Animal: Chicken	ST2599
GCA_013039405.1	In GenBank	29	+	SAMN07682668	2016	China	Asia	Animal: Chicken	ST648
GCA_013039485.1	In GenBank	20	+	SAMN07682678	2016	China	Asia	Animal: Chicken	ST224
GCA_013039525.1	In GenBank	20	+	SAMN07682676	2016	China	Asia	Animal: Chicken	ST224
GCA_013039585.1	In GenBank	26	+	SAMN07682674	2016	China	Asia	Environmental	ST156
GCA_013039605.1	In GenBank	21	+	SAMN07682672	2016	China	Asia	Animal: Chicken	ST206
GCA_013039665.1	In GenBank	23	+	SAMN07682684	2016	China	Asia	Animal: Chicken	ST155
GCA_013039725.1	In GenBank	25	+	SAMN07682685	2016	China	Asia	Animal: Chicken	NA
GCA_013039765.1	In GenBank	19	+	SAMN07682681	2016	China	Asia	Animal: Chicken	ST206
GCA_013039805.1	In GenBank	22	+	SAMN07682683	2016	China	Asia	Animal: Chicken	ST6388
GCA_013039845.1	In GenBank	24	+	SAMN07682661	2016	China	Asia	Animal: Chicken	ST354
GCA_013039875.1	In GenBank	20	+	SAMN07682682	2016	China	Asia	Animal: Chicken	ST6388
GCA_013039905.1	In GenBank	29	+	SAMN07682657	2016	China	Asia	Animal: Chicken	ST156
GCA_013039925.1	In GenBank	29	+	SAMN07682658	2016	China	Asia	Animal: Chicken	ST156
GCA_013039945.1	In GenBank	24	+	SAMN07682659	2016	China	Asia	Animal: Chicken	ST354
GCA_013155015.1	In GenBank	29	+	SAMN14908721	2016	China	Asia	Homo sapiens	ST617
GCA_013390695.1	In GenBank	24	+	SAMN15394018	2019	South Korea	Asia	Homo sapiens	ST11124
GCA_013391045.1	In GenBank	21	+	SAMN15394019	2019	South Korea	Asia	Homo sapiens	ST11124
GCA_014490075.1	In GenBank	25	+	SAMN15964908	2017	France	Europe	Homo sapiens	ST226
GCA_014490125.1	In GenBank	26	+	SAMN15964907	2017	France	Europe	Homo sapiens	ST226
GCA_014490315.1	In GenBank	26	+	SAMN15964900	2017	France	Europe	Homo sapiens	ST744
GCA_014490435.1	In GenBank	24	+	SAMN15964902	2017	France	Europe	Homo sapiens	ST206
GCA_014490475.1	In GenBank	23	+	SAMN15964905	2017	France	Europe	Homo sapiens	ST226
GCA_014682885.1	In GenBank	13	+	SAMN05770910	2014	Singapore	Asia	Homo sapiens	ST101
GCA_014682985.1	In GenBank	13	+	SAMN05770911	2014	Singapore	Asia	Homo sapiens	ST101
GCA_015712525.1	In GenBank	18	+	SAMN12495027	2017	China	Asia	Homo sapiens	ST617
GCA_019054235.1	In GenBank	14	+	SAMN19797000	2018	China	Asia	Homo sapiens	ST156
GCA_021470745.1	In GenBank	13	+	SAMN14437613	2017	China	Asia	Homo sapiens	ST12258
GCA_021485195.1	In GenBank	18	+	SAMN14437671	2017	China	Asia	Homo sapiens	ST7331
GCA_021485255.1	In GenBank	25	+	SAMN14437624	2017	China	Asia	Homo sapiens	ST8670
GCA_021485535.1	In GenBank	21	+	SAMN14437669	2017	China	Asia	Homo sapiens	ST770
GCA_021487475.1	In GenBank	19	+	SAMN14437672	2017	China	Asia	Homo sapiens	ST711
GCA_022996605.1	In GenBank	15	+	SAMN18652393	2019	China	Asia	Environmental	ST6732
GCA_022999225.1	In GenBank	18	+	SAMN18652392	2019	China	Asia	Environmental	ST1196
GCA_023452945.1	In GenBank	12	+	SAMN21590540	NA	Singapore	Asia	NA	ST131
GCA_023613475.1	In GenBank	10	+	SAMN28743602	2019	Australia	Oceania	Homo sapiens	ST69
GCA_023684345.1	In GenBank	10	+	SAMN28668479	2020	Australia	Oceania	Homo sapiens	ST69
GCA_025583345.2	In GenBank	18	+	SAMN30724605	2019	China	Asia	Animal: Chicken	ST1011
GCA_025826015.1	In GenBank	26	+	SAMN23013854	2017	China	Asia	Homo sapiens	ST156
GCA_026368835.3	In GenBank	13	+	SAMN31854187	2022	USA	North America	Homo sapiens	ST127
GCA_026614435.1	In GenBank	18	+	SAMN21366097	2016	China	Asia	Environmental	ST156
GCA_026614445.1	In GenBank	24	+	SAMN21366096	2016	China	Asia	Environmental	ST6388
GCA_026614545.1	In GenBank	23	+	SAMN21366092	2016	China	Asia	Animal: Chicken	ST155
GCA_026614595.1	In GenBank	20	+	SAMN21366088	2016	China	Asia	Animal: Chicken	ST6388
GCA_026614615.1	In GenBank	19	+	SAMN21366087	2016	China	Asia	Animal: Chicken	ST206
GCA_026614655.1	In GenBank	20	+	SAMN21366085	2016	China	Asia	Animal: Chicken	ST224
GCA_026614695.1	In GenBank	26	+	SAMN21366084	2016	China	Asia	Environmental	ST156
GCA_026614745.1	In GenBank	27	+	SAMN21366080	2016	China	Asia	Animal: Chicken	ST4063
GCA_026614775.1	In GenBank	32	+	SAMN21366079	2016	China	Asia	Animal: Chicken	ST2599
GCA_026614815.1	In GenBank	28	+	SAMN21366078	2016	China	Asia	Animal: Chicken	ST648
GCA_026614855.1	In GenBank	26	+	SAMN21366074	2016	China	Asia	Animal: Chicken	ST156
GCA_026614875.1	In GenBank	23	+	SAMN21366075	2016	China	Asia	Animal: Chicken	ST354
GCA_026615515.1	In GenBank	18	+	SAMN21366042	2015	China	Asia	Homo sapiens	ST617
GCA_026619835.1	In GenBank	19	+	SAMN21366007	2016	China	Asia	Homo sapiens	ST167
GCA_026619895.1	In GenBank	19	+	SAMN21366006	2016	China	Asia	Homo sapiens	ST167
GCA_026620045.1	In GenBank	22	+	SAMN21365998	2016	China	Asia	Homo sapiens	ST156
GCA_026722025.1	In GenBank	29	+	SAMN30160619	2018	China	Asia	Environmental	ST746
GCA_026722045.1	In GenBank	26	+	SAMN30160620	2018	China	Asia	Environmental	ST746
GCA_027988365.1	In GenBank	21	+	SAMN32793585	2020	France	Europe	Homo sapiens	ST361
GCA_028825535.1	In GenBank	19	+	SAMN31811987	2022	China	Asia	Environmental	ST405
GCA_029466835.1	In GenBank	13	+	SAMN21590376	NA	Singapore	Asia	NA	ST101
GCA_029471045.1	In GenBank	15	+	SAMN28667594	2020	China	Asia	Environmental	ST224
GCA_029475685.1	In GenBank	21	+	SAMN28667619	2020	China	Asia	Environmental	ST351
GCA_029486025.1	In GenBank	28	+	SAMN28667820	2020	China	Asia	Environmental	ST48
GCA_029492645.1	In GenBank	13	+	SAMN21590377	NA	Singapore	Asia	NA	ST101
GCA_029722055.1	In GenBank	19	+	SAMN28858602	2020	China	Asia	Homo sapiens	ST457
GCA_029783245.1	In GenBank	27	+	SAMN33440905	2019	China	Asia	Homo sapiens	ST156
GCA_030196965.1	In GenBank	25	+	SAMN28689710	2019	China	Asia	Animal: Chicken	ST156
GCA_030196995.1	In GenBank	25	+	SAMN28689709	2019	China	Asia	Animal: Chicken	ST156
GCA_030197035.1	In GenBank	25	+	SAMN28689708	2019	China	Asia	Animal: Chicken	ST156
GCA_030197295.1	In GenBank	25	+	SAMN28689694	2019	China	Asia	Animal: Chicken	ST156
GCA_030712555.1	In GenBank	19	+	SAMN36602249	2022	China	Asia	Homo sapiens	ST1485
GCA_030713575.1	In GenBank	22	+	SAMN36602273	2021	China	Asia	Homo sapiens	ST156
GCA_030713625.1	In GenBank	22	+	SAMN36602272	2021	China	Asia	Homo sapiens	ST156
GCA_030714625.1	In GenBank	17	+	SAMN36602288	2020	China	Asia	Homo sapiens	ST457
GCA_031193795.1	In GenBank	18	+	SAMN36186472	2021	China	Asia	Homo sapiens	ST457
GCA_031193915.1	In GenBank	18	+	SAMN36186473	2021	China	Asia	Homo sapiens	ST457
GCA_031812875.1	In GenBank	23	+	SAMD00499225	2020	Japan	Asia	Homo sapiens	ST617
GCA_032258665.1	In GenBank	19	+	SAMN37607471	2018	China	Asia	Homo sapiens	ST297
GCA_032659925.1	In GenBank	20	+	SAMN36871656	2022	China	Asia	Homo sapiens	ST1485
GCA_032673225.1	In GenBank	27	+	SAMN37449384	2019	China	Asia	Homo sapiens	ST156
GCA_032979425.2	In GenBank	11	+	SAMN34406644	2021	USA	North America	Homo sapiens	ST1196
GCA_033086335.2	In GenBank	17	+	SAMN37997770	2023	USA	North America	Homo sapiens	ST224
GCA_033407615.1	In GenBank	12	+	SAMN34565610	2013	Singapore	Asia	Homo sapiens	ST131
GCA_034422495.1	In GenBank	13	+	SAMN38611015	2017	Germany	Europe	Homo sapiens	ST12371
GCA_034652435.1	In GenBank	24	+	SAMN38167660	2019	China	Asia	Homo sapiens	ST156
GCA_034684765.1	In GenBank	23	+	SAMD00499226	2020	Japan	Asia	Homo sapiens	ST617
GCA_036549195.1	In GenBank	22	+	SAMN39553014	2021	China	Asia	Homo sapiens	ST167
GCA_040267775.1	In GenBank	23	+	SAMN41794074	2019	China	Asia	Animal: Chicken	ST6397
GCA_040267785.1	In GenBank	7	+	SAMN41794075	2019	China	Asia	Animal: Chicken	ST6397
GCA_040721835.1	In GenBank	29	+	SAMN37871648	2021	China	Asia	Environmental	ST457
GCA_041089975.1	In GenBank	21	+	SAMN40659742	2023	China	Asia	Animal: Fly	ST746
GCA_041090435.1	In GenBank	26	+	SAMN40659720	2023	China	Asia	Animal: Fly	NA
GCA_041090535.1	In GenBank	17	+	SAMN40659711	2023	China	Asia	Animal: Fly	ST457
GCA_041097455.1	In GenBank	24	+	SAMN40698049	2023	China	Asia	Animal: Fly	NA
GCA_041097595.1	In GenBank	19	+	SAMN40698042	2023	China	Asia	Animal: Fly	ST5208
GCA_042807705.1	In GenBank	14	+	SAMN37453461	2019	China	Asia	Environmental	ST746
GCA_042809345.1	In GenBank	16	+	SAMN37453453	2019	China	Asia	Environmental	ST746
GCA_044468025.1	In GenBank	30	+	SAMN44011889	2016	China	Asia	Animal: Poultry	ST2599
GCA_044468185.1	In GenBank	18	+	SAMN44011882	2017	China	Asia	Animal: Poultry	ST359
GCA_045573765.1	In GenBank	12	+	SAMN44130525	NA	Singapore	Asia	Homo sapiens	ST101
GCA_045573865.1	In GenBank	13	+	SAMN44130524	NA	Singapore	Asia	Homo sapiens	NA
GCA_045582255.1	In GenBank	12	+	SAMN44235566	NA	Singapore	Asia	Homo sapiens	NA
GCA_045887815.1	In GenBank	13	+	SAMN40926199	2018	China	Asia	Animal: Fly	ST2973
GCA_046367335.1	In GenBank	22	+	SAMN41004092	2024	China	Asia	Homo sapiens	ST167
GCA_046367525.1	In GenBank	22	+	SAMN41004082	2024	China	Asia	Homo sapiens	ST167
GCA_047306885.1	In GenBank	25	+	SAMN38505496	2017	China	Asia	Homo sapiens	ST156
GCA_047306905.1	In GenBank	21	+	SAMN38505494	2021	China	Asia	Homo sapiens	ST156
GCA_047306925.1	In GenBank	18	+	SAMN38505495	2021	China	Asia	Homo sapiens	ST10
GCA_047306965.1	In GenBank	13	+	SAMN38505493	2019	China	Asia	Homo sapiens	ST95
GCA_047306985.1	In GenBank	13	+	SAMN38505492	2019	China	Asia	Homo sapiens	ST95
GCA_047964805.1	In GenBank	24	+	SAMN39862150	2023	China	Asia	Homo sapiens	ST457
GCA_048051375.1	In GenBank	19	+	SAMN41036235	2018	New Zealand	Oceania	Homo sapiens	ST69
GCA_048569515.1	In GenBank	12	+	SAMN45423568	2024	USA	North America	Homo sapiens	ST131
GCA_048666405.1	In GenBank	23	+	SAMN47383459	2024	USA	North America	Homo sapiens	ST156
GCA_049842655.1	In GenBank	12	+	SAMN46197663	2023	China	Asia	Homo sapiens	ST457
GCA_050483765.1	In GenBank	23	+	SAMN45906154	2022	China	Asia	Homo sapiens	ST167
GCA_050483865.1	In GenBank	15	+	SAMN45906149	2022	China	Asia	Homo sapiens	ST167
GCA_050484965.1	In GenBank	17	+	SAMN45906096	2021	China	Asia	Homo sapiens	ST156
GCA_050724015.1	In GenBank	27	+	SAMN48561903	2023	China	Asia	Homo sapiens	ST156
GCA_050724575.1	In GenBank	14	+	SAMN48561867	2023	China	Asia	Homo sapiens	ST12
GCA_050780375.1	In GenBank	7	+	SAMN43931908	2023	Japan	Asia	Environmental	ST224
GCA_051100545.1	In GenBank	20	+	SAMN39552491	2022	China	Asia	Homo sapiens	ST2380

## Sheet: Table S3
Table S3. Virulence factors identified in the blaNDM-9-carrying CREC genomes global (n=203)
#FILE	NUM_FOUND	aslA	astA	chuA	chuS	chuT	chuU	chuV	chuW	chuX	chuY	cnf1	csgB	csgD	csgF	csgG	entA	entB	entC	entD	entE	entF	entS	espL1	espL4	espR1	espR3	espR4	espX1	espX2	espX4	espX5	espX6	espY1	espY2	espY3	espY4	etpB	fdeC	fepA	fepB	fepC	fepD	fepG	fes	fimA	fimB	fimC	fimD
CREC3019.fa	43	.	.	.	.	.	.	.	.	.	.	.	+	+	+	+	+	+	+	+	+	+	+	+	.	+	.	.	+	.	+	+	.	+	.	.	.	.	+	+	+	+	+	+	+	+	+	+	+
CREC3024.fa	60	.	.	.	.	.	.	.	.	.	.	.	+	+	+	+	+	+	+	+	+	+	+	+	.	+	.	.	+	.	+	+	.	.	.	.	.	.	+	+	+	+	+	+	+	+	+	+	+
CREC3060.fa	63	.	+	.	.	.	.	.	.	.	.	.	+	+	+	+	+	+	+	+	+	+	+	+	.	+	.	.	+	.	+	+	.	.	.	.	.	.	+	+	+	+	+	+	+	+	+	+	+
CREC2504.fa	56	.	+	.	.	.	.	.	.	.	.	.	+	+	+	+	+	+	+	+	+	+	+	+	.	+	.	.	+	.	+	+	.	.	.	.	.	.	+	+	+	+	+	+	+	+	+	+	+
CREC1123.fa	57	.	+	.	.	.	.	.	.	.	.	.	+	+	+	+	+	+	+	+	+	+	+	+	.	+	.	.	+	.	+	+	.	.	.	.	.	.	+	+	+	+	+	+	+	+	+	+	+
CREC6306.fa	59	+	.	.	+	+	+	+	+	+	+	.	+	+	+	+	+	+	+	+	+	+	+	+	.	+	.	.	+	.	+	.	.	+	.	.	+	.	+	+	+	+	+	+	+	+	+	+	+
CRECTL20.fa	47	+	.	.	+	+	+	+	+	+	+	.	+	+	+	+	+	+	+	+	+	+	+	+	.	+	.	.	.	.	+	.	.	.	+	.	.	.	+	+	+	+	+	+	+	+	+	+	+
GCA_001891295.1.fa	48	.	.	.	.	.	.	.	.	.	.	.	+	+	+	+	+	+	+	+	+	+	+	+	.	+	.	.	+	.	+	+	.	.	.	.	.	.	+	+	+	+	+	+	+	+	+	+	+
GCA_001891305.1.fa	39	.	.	.	.	.	.	.	.	.	.	.	+	+	+	+	+	+	+	+	+	+	+	+	.	+	.	.	+	.	+	+	.	.	.	.	.	.	+	+	+	+	+	+	+	+	+	+	+
GCA_001891315.1.fa	48	.	.	.	.	.	.	.	.	.	.	.	+	+	+	+	+	+	+	+	+	+	+	+	.	+	.	.	+	.	+	+	.	.	.	.	.	.	+	+	+	+	+	+	+	+	+	+	+
GCA_001891375.1.fa	49	.	.	.	.	.	.	.	.	.	.	.	+	+	+	+	+	+	+	+	+	+	+	+	.	+	.	.	+	.	+	+	.	.	.	.	.	.	+	+	+	+	+	+	+	+	+	+	+
GCA_001891385.1.fa	62	+	.	.	+	+	+	+	+	+	+	.	+	+	+	+	+	+	+	+	+	+	+	+	.	+	.	.	+	.	+	.	.	+	.	.	+	.	+	+	+	+	+	+	+	+	+	+	+
GCA_001891395.1.fa	51	.	+	.	.	.	.	.	.	.	.	.	+	+	+	+	+	+	+	+	+	+	+	+	.	+	.	.	+	.	+	+	.	.	.	.	.	.	+	+	+	+	+	+	+	+	+	+	+
GCA_001891525.1.fa	58	.	+	.	.	.	.	.	.	.	.	.	+	+	+	+	+	+	+	+	+	+	+	+	.	+	.	.	+	.	+	+	.	.	.	.	.	.	+	+	+	+	+	+	+	+	+	+	+
GCA_001891545.1.fa	40	.	.	.	.	.	.	.	.	.	.	.	+	+	+	+	+	+	+	+	+	+	+	+	.	+	.	.	+	.	+	+	.	+	.	.	.	.	+	+	+	+	+	+	+	+	+	+	+
GCA_001891605.1.fa	43	.	+	.	.	.	.	.	.	.	.	.	+	+	+	+	+	+	+	+	+	+	+	+	.	+	.	.	+	.	+	+	.	+	.	.	.	.	+	+	+	+	+	+	+	+	+	+	+
GCA_001891695.1.fa	73	.	+	.	.	.	.	.	.	.	.	.	+	+	+	+	+	+	+	+	+	+	+	+	.	+	.	.	+	.	+	+	.	+	+	.	.	.	+	+	+	+	+	+	+	+	+	+	+
GCA_001891705.1.fa	40	+	+	.	.	.	.	.	.	.	.	.	+	+	+	+	+	+	+	+	+	+	+	+	.	+	.	.	+	.	+	+	.	.	.	.	.	.	+	+	+	+	+	+	+	+	.	+	+
GCA_001891725.1.fa	53	.	+	.	.	.	.	.	.	.	.	.	+	+	+	+	+	+	+	+	+	+	+	+	.	+	.	.	+	.	+	+	.	.	.	.	.	.	+	+	+	+	+	+	+	+	+	+	+
GCA_001891765.1.fa	73	.	+	.	.	.	.	.	.	.	.	.	+	+	+	+	+	+	+	+	+	+	+	+	.	+	.	.	+	.	+	+	.	+	+	.	.	.	+	+	+	+	+	+	+	+	+	+	+
GCA_001891785.1.fa	73	+	.	.	+	.	+	+	+	.	+	.	+	+	+	+	+	+	+	+	+	+	+	+	+	+	.	.	+	+	+	+	.	+	+	+	+	.	+	.	+	+	+	+	+	+	+	+	+
GCA_001891795.1.fa	61	.	.	.	.	.	.	.	.	.	.	.	+	+	+	+	+	+	+	+	+	+	+	+	.	+	.	.	+	.	+	+	.	.	.	.	.	.	+	+	+	+	+	+	+	+	+	+	+
GCA_001891835.1.fa	40	+	+	.	.	.	.	.	.	.	.	.	+	+	+	+	+	+	+	+	+	+	+	+	.	+	.	.	+	.	+	+	.	.	.	.	.	.	+	+	+	+	+	+	+	+	.	+	+
GCA_001891865.1.fa	73	.	+	.	.	.	.	.	.	.	.	.	+	+	+	+	+	+	+	+	+	+	+	+	.	+	.	.	+	.	+	+	.	+	+	.	.	.	+	+	+	+	+	+	+	+	+	+	+
GCA_001891875.1.fa	73	.	+	.	.	.	.	.	.	.	.	.	+	+	+	+	+	+	+	+	+	+	+	+	.	+	.	.	+	.	+	+	.	+	+	.	.	.	+	+	+	+	+	+	+	+	+	+	+
GCA_001891945.1.fa	74	+	+	.	+	.	+	+	+	.	+	.	+	+	+	+	+	+	+	+	+	+	+	+	+	+	.	.	+	+	+	+	.	+	+	+	+	.	+	.	+	+	+	+	+	+	+	+	+
GCA_001891965.1.fa	73	.	+	.	.	.	.	.	.	.	.	.	+	+	+	+	+	+	+	+	+	+	+	+	.	+	.	.	+	.	+	+	.	+	+	.	.	.	+	+	+	+	+	+	+	+	+	+	+
GCA_001891975.1.fa	51	.	+	.	.	.	.	.	.	.	.	.	+	+	+	+	+	+	+	+	+	+	+	+	.	+	.	.	+	.	+	+	.	.	.	.	.	.	+	+	+	+	+	+	+	+	+	+	+
GCA_001892025.1.fa	51	.	+	.	.	.	.	.	.	.	.	.	+	+	+	+	+	+	+	+	+	+	+	+	.	+	.	.	+	.	+	+	.	.	.	.	.	.	+	+	+	+	+	+	+	+	+	+	+
GCA_001892045.1.fa	55	.	+	.	.	.	.	.	.	.	.	.	+	+	+	+	+	+	+	+	+	+	+	+	.	+	.	.	+	.	.	+	.	.	.	.	.	.	+	+	+	+	+	+	+	+	+	+	+
GCA_001892205.1.fa	73	.	+	.	.	.	.	.	.	.	.	.	+	+	+	+	+	+	+	+	+	+	+	+	.	+	.	.	+	.	+	+	.	+	+	.	.	.	+	+	+	+	+	+	+	+	+	+	+
GCA_001892255.1.fa	45	.	.	.	.	+	+	.	.	.	+	.	+	+	+	+	+	+	+	+	+	+	+	+	.	+	.	.	+	.	+	+	.	+	.	.	.	.	+	+	+	+	+	+	+	+	+	+	+
GCA_001892295.1.fa	71	.	+	.	.	.	.	.	.	.	.	.	+	+	+	+	+	+	+	+	+	+	+	+	.	+	.	.	+	.	+	+	.	.	.	.	.	.	+	+	+	+	+	+	+	+	+	+	+
GCA_001892355.1.fa	52	.	+	.	.	.	.	.	.	.	.	.	+	+	+	+	+	+	+	+	+	+	+	+	.	+	.	.	+	.	+	+	.	.	.	.	.	.	+	+	+	+	+	+	+	+	+	+	+
GCA_001892425.1.fa	40	.	.	.	.	.	.	.	.	.	.	.	+	+	+	+	+	+	+	+	+	+	+	+	.	+	.	.	+	.	+	+	.	+	.	.	.	.	+	+	+	+	+	+	+	+	+	+	+
GCA_001892525.1.fa	73	.	+	.	.	.	.	.	.	.	.	.	+	+	+	+	+	+	+	+	+	+	+	+	.	+	.	.	+	.	+	+	.	+	+	.	.	.	+	+	+	+	+	+	+	+	+	+	+
GCA_001892645.1.fa	56	.	+	.	.	.	.	.	.	.	.	.	+	+	+	+	+	+	+	+	+	+	+	+	.	+	.	.	+	.	+	+	.	.	.	.	.	.	+	+	+	+	+	+	+	+	+	+	+
GCA_001892665.1.fa	73	.	+	.	.	.	.	.	.	.	.	.	+	+	+	+	+	+	+	+	+	+	+	+	.	+	.	.	+	.	+	+	.	+	+	.	.	.	+	+	+	+	+	+	+	+	+	+	+
GCA_001892675.1.fa	53	.	+	.	.	.	.	.	.	.	.	.	+	+	+	+	+	+	+	+	+	+	+	+	.	+	.	.	+	.	+	+	.	.	.	.	.	.	+	+	+	+	+	+	+	+	+	+	+
GCA_001892725.1.fa	53	.	+	.	.	.	.	.	.	.	.	.	+	+	+	+	+	+	+	+	+	+	+	+	.	+	.	.	+	.	+	+	.	.	.	.	.	.	+	+	+	+	+	+	+	+	+	+	+
GCA_001892765.1.fa	71	+	+	.	.	.	.	.	.	.	.	.	+	+	+	+	+	+	+	+	+	+	+	+	+	+	.	.	.	.	+	+	.	+	.	.	.	.	+	+	+	+	+	+	+	+	+	+	+
GCA_001892845.1.fa	51	.	+	.	.	.	.	.	.	.	.	.	+	+	+	+	+	+	+	+	+	+	+	+	.	+	.	.	+	.	+	+	.	.	.	.	.	.	+	+	+	+	+	+	+	+	+	+	+
GCA_001892935.1.fa	71	+	+	.	.	.	.	.	.	.	.	.	+	+	+	+	+	+	+	+	+	+	+	+	+	+	.	.	.	.	+	+	.	+	.	.	.	.	+	+	+	+	+	+	+	+	+	+	+
GCA_001892955.1.fa	51	.	+	.	.	.	.	.	.	.	.	.	+	+	+	+	+	+	+	+	+	+	+	+	.	+	.	.	+	.	+	+	.	.	.	.	.	.	+	+	+	+	+	+	+	+	+	+	+
GCA_001893005.1.fa	51	.	+	.	.	.	.	.	.	.	.	.	+	+	+	+	+	+	+	+	+	+	+	+	.	+	.	.	+	.	+	+	.	.	.	.	.	.	+	+	+	+	+	+	+	+	+	+	+
GCA_001893025.1.fa	67	+	+	.	.	.	.	.	.	.	.	.	+	+	+	+	+	+	+	+	+	+	+	+	+	+	.	+	+	.	+	+	.	+	.	.	.	.	+	+	+	+	+	+	+	.	.	.	.
GCA_001893205.1.fa	67	+	+	.	.	.	.	.	.	.	.	.	+	+	+	+	+	+	+	+	+	+	+	+	+	+	.	+	+	.	+	+	.	+	.	.	.	.	+	+	+	+	+	+	+	.	.	.	.
GCA_001893365.1.fa	60	+	.	.	.	.	.	.	.	.	.	.	+	+	+	+	+	+	+	+	+	+	+	+	+	+	.	.	.	.	.	+	.	+	.	.	.	.	+	+	+	+	+	+	+	+	+	.	+
GCA_001893445.1.fa	67	+	+	.	.	.	.	.	.	.	.	.	+	+	+	+	+	+	+	+	+	+	+	+	+	+	.	+	+	.	+	+	.	+	.	.	.	.	+	+	+	+	+	+	+	.	.	.	.
GCA_001893525.1.fa	67	+	+	.	.	.	.	.	.	.	.	.	+	+	+	+	+	+	+	+	+	+	+	+	+	+	.	+	+	.	+	+	.	+	.	.	.	.	+	+	+	+	+	+	+	.	.	.	.
GCA_001893545.1.fa	52	+	.	.	.	.	.	.	.	.	.	.	+	+	+	+	+	+	+	+	+	+	+	+	+	+	.	.	.	.	+	+	.	+	.	.	.	.	+	+	+	+	+	+	+	+	+	+	+
GCA_001893605.1.fa	45	.	+	.	.	.	.	.	.	.	.	.	+	+	+	+	+	+	.	+	+	+	+	+	.	+	.	.	+	.	+	+	.	.	.	.	.	.	+	+	+	+	+	+	+	+	+	+	.
GCA_001893615.1.fa	59	+	+	.	.	.	.	.	.	.	.	.	+	+	+	+	+	+	+	+	+	+	+	+	+	+	.	.	.	.	+	+	.	+	.	.	.	.	+	+	+	+	+	+	+	+	+	+	+
GCA_001893635.1.fa	71	+	+	.	+	.	+	+	+	.	+	.	+	+	+	+	+	+	+	+	+	+	+	+	+	+	.	.	+	+	+	+	.	+	+	+	+	.	+	+	+	+	+	+	+	+	+	+	+
GCA_001893685.1.fa	76	+	+	.	.	.	+	+	+	.	.	.	+	+	+	+	+	+	+	+	+	+	+	+	+	+	.	.	+	+	+	+	+	+	+	+	+	.	+	+	+	+	+	+	+	+	+	+	+
GCA_001893705.1.fa	75	+	+	.	.	.	+	+	+	.	.	.	+	+	+	+	+	+	+	+	+	+	+	+	+	+	.	.	+	+	+	+	+	+	+	+	+	.	+	+	+	+	+	+	+	+	+	+	+
GCA_001893935.1.fa	40	+	.	.	.	.	.	.	.	.	.	.	+	+	+	+	+	+	+	+	+	+	+	+	.	+	.	.	+	.	+	+	.	.	.	.	.	.	+	+	+	+	+	+	+	+	+	+	+
GCA_001893955.1.fa	67	+	+	.	.	.	.	.	.	.	.	.	+	+	+	+	+	+	+	+	+	+	+	+	+	+	.	+	+	.	+	+	.	+	.	.	.	.	+	+	+	+	+	+	+	.	.	.	.
GCA_001894075.1.fa	41	.	+	.	.	.	.	.	.	.	.	.	+	+	+	+	+	+	+	+	+	+	+	+	.	+	.	.	+	.	+	+	.	.	.	.	.	.	+	+	+	+	+	+	+	+	+	+	+
GCA_001894395.1.fa	87	+	.	.	.	+	+	+	+	.	+	.	+	+	+	+	+	+	+	+	+	+	+	+	.	.	.	.	.	.	.	.	.	.	.	.	.	.	+	+	+	+	+	+	+	+	+	+	+
GCA_001894465.1.fa	73	+	+	.	+	.	+	+	+	.	+	.	+	+	+	+	+	+	+	+	+	+	+	+	+	+	.	.	+	+	+	+	.	+	+	+	+	.	+	+	+	+	+	+	+	+	+	+	+
GCA_002142695.1.fa	49	+	.	.	.	.	.	.	.	.	.	.	+	+	+	+	+	+	+	+	+	+	+	+	+	+	.	.	+	.	+	+	.	+	.	.	.	.	+	+	+	+	+	+	+	.	.	.	.
GCA_003303565.1.fa	50	.	.	.	.	.	.	.	.	.	.	.	+	+	+	+	+	+	+	+	+	+	+	+	.	+	.	.	+	.	+	+	.	.	.	.	.	.	+	+	+	+	+	+	+	+	+	+	+
GCA_004122265.1.fa	77	+	+	.	.	.	+	+	+	.	+	.	+	+	+	+	+	+	+	+	+	+	+	+	.	+	.	.	+	+	+	+	.	+	+	+	+	.	+	+	+	+	+	+	+	+	+	+	+
GCA_009393065.1.fa	40	+	+	.	.	.	.	.	.	.	.	.	+	+	+	+	+	+	+	+	+	+	+	+	.	+	.	.	+	.	+	+	.	.	.	.	.	.	.	+	+	+	+	+	+	.	.	.	+
GCA_009393315.1.fa	52	+	.	.	.	.	.	.	.	.	.	.	+	+	+	+	+	+	+	+	+	+	+	+	.	+	.	.	+	.	+	+	.	+	.	.	.	.	+	+	+	+	+	+	+	+	+	+	+
GCA_009393475.1.fa	43	+	.	.	.	.	.	.	.	.	.	.	+	+	+	+	+	+	+	+	+	+	+	+	.	+	.	.	+	.	+	+	.	.	.	.	.	.	.	+	+	+	+	+	+	+	.	+	+
GCA_009393835.1.fa	61	+	+	.	.	.	.	.	.	.	.	.	+	+	+	+	+	+	+	+	+	+	+	+	+	.	.	.	+	.	+	+	.	+	.	.	.	.	+	+	+	+	+	+	+	+	.	+	+
GCA_009394275.1.fa	60	+	.	.	.	.	.	.	.	.	.	.	+	+	+	+	+	+	+	+	+	+	+	+	+	.	.	.	+	.	+	+	.	.	.	.	.	.	+	+	+	+	+	+	+	+	+	.	+
GCA_009394595.1.fa	32	+	.	.	.	.	.	.	.	.	.	.	+	+	+	+	+	+	+	+	+	+	+	+	+	.	.	.	+	.	+	+	.	+	.	.	.	.	+	+	+	+	+	+	+	.	.	.	.
GCA_009653625.1.fa	44	+	.	.	.	.	.	.	.	.	.	.	+	+	+	+	+	+	+	+	+	+	+	+	+	+	.	.	+	.	+	+	.	+	.	.	.	.	+	+	+	+	+	+	+	+	+	+	+
GCA_009659595.1.fa	45	+	.	.	.	.	.	.	.	.	.	.	+	+	+	+	+	+	+	+	+	+	+	+	+	+	.	+	.	.	+	+	.	+	.	.	.	.	.	+	+	+	+	+	+	+	+	+	+
GCA_013037925.1.fa	45	+	.	.	.	.	.	.	.	.	.	.	+	+	+	+	+	+	+	+	+	+	+	+	.	.	.	.	+	.	+	+	.	.	.	.	.	.	+	+	+	+	+	+	+	.	.	.	+
GCA_013037985.1.fa	51	.	+	.	.	.	.	.	.	.	.	.	+	+	+	+	+	+	+	+	+	+	+	+	.	+	.	.	+	.	+	+	.	.	.	.	.	.	+	+	+	+	+	+	+	+	+	+	+
GCA_013038265.1.fa	48	.	.	.	.	.	.	.	.	.	.	.	+	+	+	+	+	+	+	+	+	+	+	+	.	+	.	.	+	.	+	+	.	.	.	.	.	.	+	+	+	+	+	+	+	+	+	+	+
GCA_013038325.1.fa	47	.	+	.	.	.	.	.	.	.	.	.	+	+	+	+	+	+	+	+	+	+	+	+	.	+	.	.	+	.	+	+	.	.	.	.	.	.	+	+	+	+	+	+	+	.	.	.	.
GCA_013038745.1.fa	60	.	+	.	.	.	.	.	.	.	.	.	+	.	+	+	+	+	+	+	+	+	+	+	.	+	.	.	+	.	+	+	.	.	.	.	.	.	+	+	+	+	+	+	+	+	+	+	+
GCA_013038985.1.fa	58	.	+	.	.	.	.	.	.	.	.	.	+	+	+	+	+	+	+	+	+	+	+	+	.	+	.	.	+	.	+	+	.	.	.	.	.	.	+	+	+	+	+	+	+	+	+	+	+
GCA_013039025.1.fa	62	.	.	.	.	.	.	.	.	.	.	.	+	+	+	+	+	+	+	+	+	+	+	+	.	+	.	.	+	.	+	+	.	.	.	.	.	.	+	+	+	+	+	+	+	+	+	+	+
GCA_013039065.1.fa	46	.	.	.	.	.	.	.	.	.	.	.	+	+	+	+	+	+	+	+	+	+	+	+	.	+	.	.	+	.	+	+	.	.	.	.	.	.	+	+	+	+	+	+	+	+	+	+	+
GCA_013039155.1.fa	62	.	.	.	.	.	.	.	.	.	.	.	+	+	+	+	+	+	+	+	+	+	+	+	.	+	.	.	+	.	+	+	.	.	.	.	.	.	+	+	+	+	+	+	+	+	+	+	+
GCA_013039405.1.fa	85	+	+	.	+	+	+	+	+	.	+	.	+	+	+	+	+	+	+	+	+	+	+	+	.	+	.	.	+	.	+	.	.	+	+	.	+	.	+	+	+	+	+	+	+	+	+	+	+
GCA_013039485.1.fa	55	.	.	.	.	.	.	.	.	.	.	.	+	+	+	+	+	+	+	+	+	+	+	+	.	+	.	.	+	.	+	+	.	.	.	.	.	.	+	+	+	+	+	+	+	+	+	+	+
GCA_013039525.1.fa	54	.	.	.	.	.	.	.	.	.	.	.	+	+	+	+	+	+	+	+	+	+	+	+	.	+	.	.	+	.	+	+	.	.	.	.	.	.	+	+	+	+	+	+	+	+	+	+	+
GCA_013039585.1.fa	62	.	.	.	.	.	.	.	.	.	.	.	+	+	+	+	+	+	+	+	+	+	+	+	.	+	.	.	+	.	+	+	.	.	.	.	.	.	+	+	+	+	+	+	+	+	+	+	+
GCA_013039605.1.fa	51	+	.	.	.	.	.	.	.	.	.	.	+	+	+	+	+	+	+	+	+	+	+	+	.	+	.	.	+	.	+	+	.	+	.	.	.	.	+	+	+	+	+	+	+	+	+	+	+
GCA_013039665.1.fa	57	.	.	.	.	.	.	.	.	.	.	.	+	+	+	+	+	+	+	+	+	+	+	+	.	+	.	.	+	.	+	+	.	.	.	.	.	.	+	+	+	+	+	+	+	+	+	+	+
GCA_013039725.1.fa	74	+	.	.	+	.	+	+	+	.	+	.	+	+	+	+	+	+	+	+	+	+	+	+	+	+	.	.	+	+	+	+	.	+	+	+	+	.	+	.	+	+	+	+	+	+	+	+	+
GCA_013039765.1.fa	53	+	+	.	.	.	.	.	.	.	.	.	+	+	+	+	+	+	+	+	+	+	+	+	.	+	.	.	+	.	+	+	.	+	.	.	.	.	+	+	+	+	+	+	+	+	.	+	+
GCA_013039805.1.fa	42	.	.	.	.	.	.	.	.	.	.	.	+	+	+	+	+	+	+	+	+	+	+	+	.	+	.	.	+	.	.	+	.	.	.	.	.	.	+	+	+	+	+	+	+	+	+	+	+
GCA_013039845.1.fa	70	+	.	.	+	+	+	+	+	.	+	.	+	+	+	+	+	+	+	+	+	+	+	+	.	+	+	.	.	.	+	.	.	.	+	.	+	.	+	+	+	+	+	+	+	+	+	+	+
GCA_013039875.1.fa	48	.	.	.	.	.	.	.	.	.	.	.	+	+	+	+	+	+	+	+	+	+	+	+	.	+	.	.	+	.	+	+	.	.	.	.	.	.	+	+	+	+	+	+	+	+	+	+	+
GCA_013039905.1.fa	53	.	+	.	.	.	.	.	.	.	.	.	+	+	+	+	+	+	+	+	+	+	+	+	.	+	.	.	+	.	+	+	.	.	.	.	.	.	+	+	+	+	+	+	+	+	+	+	+
GCA_013039925.1.fa	53	.	+	.	.	.	.	.	.	.	.	.	+	+	+	+	+	+	+	+	+	+	+	+	.	+	.	.	+	.	+	+	.	.	.	.	.	.	+	+	+	+	+	+	+	+	+	+	+
GCA_013039945.1.fa	70	+	.	.	+	+	+	+	+	.	+	.	+	+	+	+	+	+	+	+	+	+	+	+	.	+	+	.	.	.	+	.	.	.	+	.	+	.	+	+	+	+	+	+	+	+	+	+	+
GCA_013155015.1.fa	37	+	.	.	.	.	.	.	.	.	.	.	+	+	+	+	+	+	+	+	+	+	+	+	.	+	.	.	+	.	+	+	.	+	.	.	.	.	+	+	+	+	+	+	+	.	.	.	.
GCA_013390695.1.fa	48	+	.	.	.	.	.	.	.	.	.	.	+	+	+	+	+	+	+	+	+	+	+	+	+	+	.	+	+	.	+	+	.	+	.	.	.	.	+	+	+	+	+	+	+	+	+	+	+
GCA_013391045.1.fa	43	+	.	.	.	.	.	.	.	.	.	.	+	+	+	+	+	+	+	+	+	+	+	+	+	+	.	+	+	.	+	+	.	+	.	.	.	.	+	+	+	+	+	+	+	+	+	+	+
GCA_014490075.1.fa	33	+	.	.	.	.	.	.	.	.	.	.	+	+	+	+	+	+	+	+	+	+	+	+	.	.	.	.	.	.	.	.	.	.	.	.	.	.	.	+	+	+	+	+	+	.	.	.	+
GCA_014490125.1.fa	35	+	.	.	.	.	.	.	.	.	.	.	+	+	+	+	+	+	+	+	+	+	+	+	.	.	.	.	.	.	+	.	.	.	.	.	.	.	.	+	+	+	+	+	+	+	+	+	+
GCA_014490315.1.fa	37	+	.	.	.	.	.	.	.	.	.	.	+	+	+	+	+	+	+	+	+	+	+	+	+	.	.	.	.	.	.	.	.	+	.	.	.	.	+	+	+	+	+	+	+	+	.	+	+
GCA_014490435.1.fa	39	+	.	.	.	.	.	.	.	.	.	.	+	+	+	+	+	+	+	+	+	+	+	+	.	+	.	.	.	.	.	+	.	+	.	.	.	.	+	+	+	+	+	+	+	+	+	+	+
GCA_014490475.1.fa	37	+	.	.	.	.	.	.	.	.	.	.	+	+	+	+	+	+	+	+	+	+	+	+	.	+	.	.	+	.	+	+	.	.	.	.	.	.	.	+	+	+	+	+	+	.	.	.	+
GCA_014682885.1.fa	49	.	.	.	.	.	.	.	.	.	.	.	+	+	+	+	+	+	+	+	+	+	+	+	.	+	.	.	+	.	+	+	.	.	.	.	.	.	+	+	+	+	+	+	+	+	+	+	+
GCA_014682985.1.fa	47	.	.	.	.	.	.	.	.	.	.	.	+	+	+	+	+	+	+	+	+	+	+	+	.	+	.	.	.	.	+	+	.	.	.	.	.	.	+	+	+	+	+	+	+	+	+	+	+
GCA_015712525.1.fa	55	+	.	.	.	.	.	.	.	.	.	.	+	+	+	+	+	+	+	+	+	+	+	+	+	+	.	+	+	.	+	+	.	+	.	.	.	.	+	+	+	+	+	+	+	+	+	+	+
GCA_019054235.1.fa	61	.	+	.	.	.	.	.	.	.	.	.	+	+	+	+	+	+	+	+	+	+	+	+	.	+	.	.	+	.	+	+	.	.	.	.	.	.	+	+	+	+	+	+	+	+	+	+	+
GCA_021470745.1.fa	59	+	+	.	.	.	.	.	.	.	.	.	+	+	+	+	+	+	+	+	+	+	+	+	.	+	.	.	+	.	+	+	.	.	.	.	.	.	+	+	+	+	+	+	+	+	+	+	+
GCA_021485195.1.fa	51	+	.	.	.	.	.	.	.	.	.	.	+	+	+	+	+	+	+	+	+	+	+	+	+	+	.	.	.	.	+	+	.	+	.	.	.	.	.	+	+	+	+	+	+	+	+	+	+
GCA_021485255.1.fa	51	+	.	.	.	.	.	.	.	.	.	.	+	+	+	+	+	+	+	+	+	+	+	+	+	.	.	.	.	.	+	+	.	+	.	.	.	.	+	+	+	+	+	+	+	+	+	+	+
GCA_021485535.1.fa	84	+	+	.	+	.	+	+	+	.	+	.	+	+	+	+	+	+	+	+	+	+	+	+	+	+	.	.	+	+	+	+	+	.	.	+	.	.	+	+	+	+	+	+	+	+	+	+	+
GCA_021487475.1.fa	51	.	+	.	.	.	.	.	.	.	.	.	+	+	+	+	+	+	+	+	+	+	+	+	.	+	.	.	+	.	+	+	.	.	.	.	.	.	+	+	+	+	+	+	+	+	+	+	+
GCA_022996605.1.fa	29	+	.	.	.	.	.	.	.	.	.	.	+	+	+	+	+	+	+	+	+	+	+	+	+	.	.	+	+	+	+	+	.	+	+	.	.	.	+	+	+	+	+	+	+	.	.	.	.
GCA_022999225.1.fa	55	.	.	.	.	.	.	.	.	.	.	.	+	+	+	+	+	+	+	+	+	+	+	+	.	+	.	.	+	.	+	+	.	.	.	.	.	.	+	+	+	+	+	+	+	+	+	+	+
GCA_023452945.1.fa	77	+	.	+	+	+	+	+	+	+	+	+	+	+	+	+	+	+	+	+	+	+	+	.	.	.	.	.	.	.	.	.	.	.	.	.	.	.	+	+	+	+	+	+	+	+	.	+	+
GCA_023613475.1.fa	71	+	.	.	+	.	+	+	+	.	+	.	+	+	+	+	+	+	+	+	+	+	+	+	+	+	.	+	.	.	.	.	.	+	+	.	.	.	+	+	+	+	+	+	+	+	+	+	+
GCA_023684345.1.fa	71	+	.	.	+	.	+	+	+	.	+	.	+	+	+	+	+	+	+	+	+	+	+	+	+	+	.	+	.	.	.	.	.	+	+	.	.	.	+	+	+	+	+	+	+	+	+	+	+
GCA_025583345.2.fa	78	+	.	.	.	.	+	+	+	.	+	.	+	+	+	+	+	+	+	+	+	+	+	+	+	+	.	+	+	+	+	+	.	+	+	+	+	.	+	+	+	+	+	+	+	+	+	+	+
GCA_025826015.1.fa	62	.	+	.	.	.	.	.	.	.	.	.	+	+	+	+	+	+	+	+	+	+	+	+	.	+	.	.	+	.	+	+	.	.	.	.	.	.	+	+	+	+	+	+	+	+	+	+	+
GCA_026368835.3.fa	98	+	.	+	+	+	+	+	+	+	+	+	+	+	+	+	+	+	+	+	+	+	+	.	.	.	.	.	.	.	.	.	.	.	.	.	.	.	+	+	+	+	+	+	+	+	+	+	+
GCA_026614435.1.fa	47	.	+	.	.	.	.	.	.	.	.	.	+	+	+	+	+	+	+	+	+	+	+	+	.	+	.	.	+	.	+	+	.	.	.	.	.	.	+	+	+	+	+	+	+	.	.	.	.
GCA_026614445.1.fa	48	.	.	.	.	.	.	.	.	.	.	.	+	+	+	+	+	+	+	+	+	+	+	+	.	+	.	.	+	.	+	+	.	.	.	.	.	.	+	+	+	+	+	+	+	+	+	+	+
GCA_026614545.1.fa	57	.	.	.	.	.	.	.	.	.	.	.	+	+	+	+	+	+	+	+	+	+	+	+	.	+	.	.	+	.	+	+	.	.	.	.	.	.	+	+	+	+	+	+	+	+	+	+	+
GCA_026614595.1.fa	48	.	.	.	.	.	.	.	.	.	.	.	+	+	+	+	+	+	+	+	+	+	+	+	.	+	.	.	+	.	+	+	.	.	.	.	.	.	+	+	+	+	+	+	+	+	+	+	+
GCA_026614615.1.fa	53	+	+	.	.	.	.	.	.	.	.	.	+	+	+	+	+	+	+	+	+	+	+	+	.	+	.	.	+	.	+	+	.	+	.	.	.	.	+	+	+	+	+	+	+	+	.	+	+
GCA_026614655.1.fa	55	.	.	.	.	.	.	.	.	.	.	.	+	+	+	+	+	+	+	+	+	+	+	+	.	+	.	.	+	.	+	+	.	.	.	.	.	.	+	+	+	+	+	+	+	+	+	+	+
GCA_026614695.1.fa	62	.	.	.	.	.	.	.	.	.	.	.	+	+	+	+	+	+	+	+	+	+	+	+	.	+	.	.	+	.	+	+	.	.	.	.	.	.	+	+	+	+	+	+	+	+	+	+	+
GCA_026614745.1.fa	55	.	+	.	.	.	.	.	.	.	.	.	+	+	+	+	+	+	+	+	+	+	+	+	.	+	.	.	+	.	+	+	.	.	.	.	.	.	+	+	+	+	+	+	+	+	+	+	.
GCA_026614775.1.fa	62	.	.	.	.	.	.	.	.	.	.	.	+	+	+	+	+	+	+	+	+	+	+	+	.	+	.	.	+	.	+	+	.	.	.	.	.	.	+	+	+	+	+	+	+	+	+	+	+
GCA_026614815.1.fa	85	+	+	.	+	+	+	+	+	.	+	.	+	+	+	+	+	+	+	+	+	+	+	+	.	+	.	.	+	.	+	.	.	+	+	.	+	.	+	+	+	+	+	+	+	+	+	+	+
GCA_026614855.1.fa	53	.	+	.	.	.	.	.	.	.	.	.	+	+	+	+	+	+	+	+	+	+	+	+	.	+	.	.	+	.	+	+	.	.	.	.	.	.	+	+	+	+	+	+	+	+	+	+	+
GCA_026614875.1.fa	70	+	.	.	+	+	+	+	+	.	+	.	+	+	+	+	+	+	+	+	+	+	+	+	.	+	+	.	.	.	+	.	.	.	+	.	+	.	+	+	+	+	+	+	+	+	+	+	+
GCA_026615515.1.fa	42	+	.	.	.	.	.	.	.	.	.	.	+	+	+	+	+	+	+	+	+	+	+	+	+	+	.	.	+	.	+	+	.	+	.	.	.	.	+	+	+	+	+	+	+	+	+	+	+
GCA_026619835.1.fa	50	+	.	.	.	.	.	.	.	.	.	.	+	+	+	+	+	+	+	+	+	+	+	+	+	+	.	+	+	.	+	+	.	+	.	.	.	.	+	+	+	+	+	+	+	.	.	.	.
GCA_026619895.1.fa	50	+	.	.	.	.	.	.	.	.	.	.	+	+	+	+	+	+	+	+	+	+	+	+	+	+	.	+	+	.	+	+	.	+	.	.	.	.	+	+	+	+	+	+	+	.	.	.	.
GCA_026620045.1.fa	51	.	+	.	.	.	.	.	.	.	.	.	+	+	+	+	+	+	+	+	+	+	+	+	.	+	.	.	+	.	+	+	.	.	.	.	.	.	+	+	+	+	+	+	+	+	+	+	+
GCA_026722025.1.fa	34	+	+	.	.	.	.	.	.	.	.	.	.	.	+	+	+	+	+	+	+	+	+	+	+	+	.	.	+	.	+	+	.	.	.	.	.	.	+	+	+	+	+	+	+	.	.	.	.
GCA_026722045.1.fa	34	+	+	.	.	.	.	.	.	.	.	.	.	.	+	+	+	+	+	+	+	+	+	+	+	+	.	.	+	.	+	+	.	.	.	.	.	.	+	+	+	+	+	+	+	.	.	.	.
GCA_027988365.1.fa	44	.	.	.	.	.	.	.	.	.	.	.	.	+	+	+	+	+	+	+	+	+	+	+	.	+	.	.	+	.	+	.	.	.	.	.	.	.	+	+	+	+	+	+	+	.	.	.	.
GCA_028825535.1.fa	77	+	.	.	+	.	+	+	+	.	+	.	+	+	+	+	+	+	+	+	+	+	+	+	+	.	.	.	+	.	+	+	.	.	.	+	+	.	+	+	+	+	+	+	+	+	+	+	+
GCA_029466835.1.fa	49	.	.	.	.	.	.	.	.	.	.	.	+	+	+	+	+	+	+	+	+	+	+	+	.	+	.	.	+	.	+	+	.	.	.	.	.	.	+	+	+	+	+	+	+	+	+	+	+
GCA_029471045.1.fa	60	.	.	.	.	.	.	.	.	.	.	.	+	+	+	+	+	+	+	+	+	+	+	+	.	+	.	.	+	.	+	+	.	.	.	.	.	.	+	+	+	+	+	+	+	+	+	+	+
GCA_029475685.1.fa	45	.	.	.	.	.	.	.	.	.	.	.	+	+	+	+	+	+	+	+	+	+	+	+	.	+	.	.	+	.	+	+	.	.	.	.	.	.	.	+	+	+	+	+	+	+	+	+	+
GCA_029486025.1.fa	52	+	.	.	.	.	.	.	.	.	.	.	+	+	+	+	+	+	+	+	+	+	+	+	+	+	.	.	.	.	+	+	.	+	.	.	.	.	+	+	+	+	+	+	+	+	+	+	+
GCA_029492645.1.fa	47	.	.	.	.	.	.	.	.	.	.	.	+	+	+	+	+	+	+	+	+	+	+	+	.	+	.	.	.	.	+	+	.	.	.	.	.	.	+	+	+	+	+	+	+	+	+	+	+
GCA_029722055.1.fa	48	+	.	.	+	+	+	+	+	+	+	.	+	+	+	+	+	+	+	+	+	+	+	+	.	+	.	.	.	.	+	.	.	.	+	.	+	.	+	+	+	+	+	+	+	+	+	+	+
GCA_029783245.1.fa	57	.	+	.	.	.	.	.	.	.	.	.	+	+	+	+	+	+	+	+	+	+	+	+	.	+	.	.	+	.	+	+	.	.	.	.	.	.	+	+	+	+	+	+	+	+	+	+	+
GCA_030196965.1.fa	56	.	+	.	.	.	.	.	.	.	.	.	+	+	+	+	+	+	+	+	+	+	+	+	.	+	.	.	+	.	+	+	.	.	.	.	.	.	+	+	+	+	+	+	+	+	+	+	+
GCA_030196995.1.fa	56	.	+	.	.	.	.	.	.	.	.	.	+	+	+	+	+	+	+	+	+	+	+	+	.	+	.	.	+	.	+	+	.	.	.	.	.	.	+	+	+	+	+	+	+	+	+	+	+
GCA_030197035.1.fa	56	.	+	.	.	.	.	.	.	.	.	.	+	+	+	+	+	+	+	+	+	+	+	+	.	+	.	.	+	.	+	+	.	.	.	.	.	.	+	+	+	+	+	+	+	+	+	+	+
GCA_030197295.1.fa	56	.	+	.	.	.	.	.	.	.	.	.	+	+	+	+	+	+	+	+	+	+	+	+	.	+	.	.	+	.	+	+	.	.	.	.	.	.	+	+	+	+	+	+	+	+	+	+	+
GCA_030712555.1.fa	84	+	+	.	+	+	+	+	+	.	+	.	+	+	+	+	+	+	+	+	+	+	+	+	.	+	.	.	+	.	+	.	.	+	+	.	+	.	+	+	+	+	+	+	+	+	+	+	+
GCA_030713575.1.fa	56	.	+	.	.	.	.	.	.	.	.	.	+	+	+	+	+	+	+	+	+	+	+	+	.	+	.	.	+	.	+	+	.	.	.	.	.	.	+	+	+	+	+	+	+	+	+	+	+
GCA_030713625.1.fa	56	.	+	.	.	.	.	.	.	.	.	.	+	+	+	+	+	+	+	+	+	+	+	+	.	+	.	.	+	.	+	+	.	.	.	.	.	.	+	+	+	+	+	+	+	+	+	+	+
GCA_030714625.1.fa	48	+	.	.	+	+	+	+	+	+	+	.	+	+	+	+	+	+	+	+	+	+	+	+	.	+	.	.	.	.	+	.	.	.	+	.	+	.	+	+	+	+	+	+	+	+	+	+	+
GCA_031193795.1.fa	48	+	.	.	+	+	+	+	+	+	+	.	+	+	+	+	+	+	+	+	+	+	+	+	.	+	.	.	.	.	+	.	.	.	+	.	+	.	+	+	+	+	+	+	+	+	+	+	+
GCA_031193915.1.fa	48	+	.	.	+	+	+	+	+	+	+	.	+	+	+	+	+	+	+	+	+	+	+	+	.	+	.	.	.	.	+	.	.	.	+	.	+	.	+	+	+	+	+	+	+	+	+	+	+
GCA_031812875.1.fa	49	+	.	.	.	.	.	.	.	.	.	.	+	+	+	+	+	+	+	+	+	+	+	+	+	+	.	+	+	.	.	+	.	+	.	.	.	.	+	+	+	+	+	+	+	+	+	+	+
GCA_032258665.1.fa	60	.	.	.	.	.	.	.	.	.	.	.	+	+	+	+	+	+	+	+	+	+	+	+	.	+	.	.	+	.	+	+	.	.	.	.	.	.	+	+	+	+	+	+	+	+	+	+	+
GCA_032659925.1.fa	84	+	+	.	+	+	+	+	+	.	+	.	+	+	+	+	+	+	+	+	+	+	+	+	.	+	.	.	+	.	+	.	.	+	+	.	+	.	+	+	+	+	+	+	+	+	+	+	+
GCA_032673225.1.fa	57	.	+	.	.	.	.	.	.	.	.	.	+	+	+	+	+	+	+	+	+	+	+	+	.	+	.	.	+	.	+	+	.	.	.	.	.	.	+	+	+	+	+	+	+	+	+	+	+
GCA_032979425.2.fa	55	.	.	.	.	.	.	.	.	.	.	.	+	+	+	+	+	+	+	+	+	+	+	+	.	+	.	.	+	.	+	+	.	.	.	.	.	.	+	+	+	+	+	+	+	+	+	+	+
GCA_033086335.2.fa	67	.	.	.	.	.	.	.	.	.	.	.	+	+	+	+	+	+	+	+	+	+	+	+	.	+	.	.	+	.	+	+	.	.	.	.	.	.	+	+	+	+	+	+	+	+	+	+	+
GCA_033407615.1.fa	77	+	.	+	+	+	+	+	+	+	+	+	+	+	+	+	+	+	+	+	+	+	+	.	.	.	.	.	.	.	.	.	.	.	.	.	.	.	+	+	+	+	+	+	+	+	.	+	+
GCA_034422495.1.fa	78	+	.	.	+	.	+	+	+	.	+	.	+	+	+	+	+	+	+	+	+	+	+	+	+	.	.	.	+	.	+	+	.	+	.	+	+	.	+	+	+	+	+	+	+	+	+	+	+
GCA_034652435.1.fa	57	.	+	.	.	.	.	.	.	.	.	.	+	+	+	+	+	+	+	+	+	+	+	+	.	+	.	.	+	.	+	+	.	.	.	.	.	.	+	+	+	+	+	+	+	+	+	+	+
GCA_034684765.1.fa	50	+	.	.	.	.	.	.	.	.	.	.	+	+	+	+	+	+	+	+	+	+	+	+	+	+	.	+	+	.	+	+	.	+	.	.	.	.	+	+	+	+	+	+	+	+	+	+	+
GCA_036549195.1.fa	39	+	.	.	.	.	.	.	.	.	.	.	+	+	+	+	+	+	+	+	+	+	+	+	+	+	.	.	+	.	+	+	.	+	.	.	.	.	+	+	+	+	+	+	+	.	.	.	.
GCA_040267775.1.fa	60	+	.	.	+	+	+	+	+	+	+	.	+	+	+	+	+	+	+	+	+	+	+	+	.	+	.	.	.	.	+	.	.	.	+	.	.	.	+	+	+	+	+	+	+	+	+	+	+
GCA_040267785.1.fa	62	+	+	.	+	+	+	+	+	+	+	.	+	+	+	+	+	+	+	+	+	+	+	+	.	+	.	.	.	.	+	.	.	.	+	.	+	.	+	+	+	+	+	+	+	+	+	+	+
GCA_040721835.1.fa	49	+	.	.	+	+	+	+	+	+	+	.	+	+	+	+	+	+	+	+	+	+	+	+	.	+	.	.	.	.	+	.	.	.	+	.	+	+	+	+	+	+	+	+	+	+	+	+	+
GCA_041089975.1.fa	32	+	.	.	.	.	.	.	.	.	.	.	.	.	+	+	+	+	+	+	+	+	+	+	+	+	.	.	+	.	.	+	.	.	.	.	.	.	+	+	+	+	+	+	+	.	.	.	.
GCA_041090435.1.fa	45	+	+	.	.	.	+	+	+	.	+	.	+	+	+	+	+	+	+	+	+	+	+	.	.	+	.	.	+	.	+	.	.	+	+	.	+	.	.	+	+	+	+	+	+	+	+	+	+
GCA_041090535.1.fa	48	+	.	.	+	+	+	+	+	+	+	.	+	+	+	+	+	+	+	+	+	+	+	+	.	+	.	.	.	.	+	.	.	.	+	.	+	.	+	+	+	+	+	+	+	+	+	+	+
GCA_041097455.1.fa	72	+	+	.	+	.	+	+	+	.	+	.	+	+	+	+	+	+	+	+	+	+	+	+	+	+	.	.	+	.	+	+	.	+	+	+	+	.	+	+	+	+	+	+	+	+	+	+	+
GCA_041097595.1.fa	36	+	+	.	.	.	.	.	.	.	.	.	+	+	+	+	+	+	+	+	+	+	+	+	+	+	.	.	+	.	+	+	.	.	.	.	.	.	+	+	+	+	+	+	+	.	.	.	.
GCA_042807705.1.fa	51	+	.	.	.	.	.	.	.	.	.	.	.	.	.	+	+	+	+	+	+	+	+	+	.	+	.	.	.	.	.	+	.	.	.	.	.	.	+	+	+	+	+	+	+	+	+	+	+
GCA_042809345.1.fa	51	+	.	.	.	.	.	.	.	.	.	.	.	.	.	+	+	+	+	+	+	+	+	+	.	+	.	.	.	.	.	+	.	.	.	.	.	.	+	+	+	+	+	+	+	+	+	+	+
GCA_044468025.1.fa	62	.	.	.	.	.	.	.	.	.	.	.	+	+	+	+	+	+	+	+	+	+	+	+	.	+	.	.	+	.	+	+	.	.	.	.	.	.	+	+	+	+	+	+	+	+	+	+	+
GCA_044468185.1.fa	52	.	.	.	.	.	.	.	.	.	.	.	+	+	+	+	+	+	+	+	+	+	+	+	.	+	+	.	+	.	+	+	.	.	.	.	.	.	+	+	+	+	+	+	+	+	+	+	+
GCA_045573765.1.fa	49	.	.	.	.	.	.	.	.	.	.	.	+	+	+	+	+	+	+	+	+	+	+	+	.	+	.	.	+	.	+	+	.	.	.	.	.	.	+	+	+	+	+	+	+	+	+	+	+
GCA_045573865.1.fa	49	.	.	.	.	.	.	.	.	.	.	.	+	+	+	+	+	+	+	+	+	+	+	+	.	+	.	.	+	.	+	+	.	.	.	.	.	.	+	+	+	+	+	+	+	+	+	+	+
GCA_045582255.1.fa	79	+	.	+	+	+	+	+	+	+	+	+	+	+	+	+	+	+	+	+	+	+	+	.	.	.	.	.	.	.	.	.	.	.	.	.	.	.	+	+	+	+	+	+	+	+	.	+	+
GCA_045887815.1.fa	52	.	.	.	.	.	.	.	.	.	.	.	+	+	+	+	+	+	+	+	+	+	+	+	.	+	.	.	+	.	+	+	.	.	.	.	.	.	+	+	+	+	+	+	+	+	+	+	+
GCA_046367335.1.fa	39	+	.	.	.	.	.	.	.	.	.	.	+	+	+	+	+	+	+	+	+	+	+	+	+	+	.	.	+	.	+	+	.	+	.	.	.	.	+	+	+	+	+	+	+	.	.	.	.
GCA_046367525.1.fa	39	+	.	.	.	.	.	.	.	.	.	.	+	+	+	+	+	+	+	+	+	+	+	+	+	+	.	.	+	.	+	+	.	+	.	.	.	.	+	+	+	+	+	+	+	.	.	.	.
GCA_047306885.1.fa	51	.	+	.	.	.	.	.	.	.	.	.	+	+	+	+	+	+	+	+	+	+	+	+	.	+	.	.	+	.	+	+	.	.	.	.	.	.	+	+	+	+	+	+	+	+	+	+	+
GCA_047306905.1.fa	57	.	+	.	.	.	.	.	.	.	.	.	+	+	+	+	+	+	+	+	+	+	+	+	.	+	.	.	+	.	+	+	.	.	.	.	.	.	+	+	+	+	+	+	+	+	+	+	+
GCA_047306925.1.fa	45	+	.	.	.	.	.	.	.	.	.	.	+	+	+	+	+	+	+	+	+	+	+	+	+	+	.	+	+	.	+	+	.	+	.	.	.	.	+	+	+	+	+	+	+	+	+	+	+
GCA_047306965.1.fa	80	+	.	+	+	+	+	+	+	+	+	.	+	+	+	+	+	+	+	+	+	+	+	.	.	.	.	.	.	.	.	.	.	.	.	.	.	.	+	+	+	+	+	+	+	+	+	+	+
GCA_047306985.1.fa	88	+	.	+	+	+	+	+	+	+	+	.	+	+	+	+	+	+	+	+	+	+	+	.	.	.	.	.	.	.	.	.	.	.	.	.	.	.	+	+	+	+	+	+	+	+	+	+	+
GCA_047964805.1.fa	48	+	.	.	+	+	+	+	+	+	+	.	+	+	+	+	+	+	+	+	+	+	+	+	.	+	.	.	.	.	+	.	.	.	+	.	+	.	+	+	+	+	+	+	+	+	+	+	+
GCA_048051375.1.fa	77	+	.	.	+	.	+	+	+	.	+	.	+	+	+	+	+	+	+	+	+	+	+	+	+	+	.	+	+	.	+	+	.	+	+	+	+	.	+	+	+	+	+	+	+	+	+	+	+
GCA_048569515.1.fa	55	+	.	+	+	+	+	+	+	+	+	.	+	+	+	+	+	+	+	+	+	+	+	.	.	.	.	.	.	.	.	.	.	.	.	.	.	.	+	+	+	+	+	+	+	+	.	+	+
GCA_048666405.1.fa	56	.	+	.	.	.	.	.	.	.	.	.	+	+	+	+	+	+	+	+	+	+	+	+	.	+	.	.	+	.	+	+	.	.	.	.	.	.	+	+	+	+	+	+	+	+	+	+	+
GCA_049842655.1.fa	48	+	.	.	+	+	+	+	+	+	+	.	+	+	+	+	+	+	+	+	+	+	+	+	.	+	.	.	.	.	+	.	.	.	+	.	+	.	+	+	+	+	+	+	+	+	+	+	+
GCA_050483765.1.fa	50	+	.	.	.	.	.	.	.	.	.	.	+	+	+	+	+	+	+	+	+	+	+	+	+	+	.	+	+	.	+	+	.	+	.	.	.	.	+	+	+	+	+	+	+	.	.	.	.
GCA_050483865.1.fa	59	+	+	.	.	.	.	.	.	.	.	.	+	+	+	+	+	+	+	+	+	+	+	+	+	+	.	+	+	.	+	+	.	+	.	.	.	.	+	+	+	+	+	+	+	.	.	.	.
GCA_050484965.1.fa	57	.	+	.	.	.	.	.	.	.	.	.	+	+	+	+	+	+	+	+	+	+	+	+	.	+	.	.	+	.	+	+	.	.	.	.	.	.	+	+	+	+	+	+	+	+	+	+	+
GCA_050724015.1.fa	58	.	+	.	.	.	.	.	.	.	.	.	+	+	+	+	+	+	+	+	+	+	+	+	.	+	.	.	+	.	+	+	.	.	.	.	.	.	+	+	+	+	+	+	+	+	+	+	+
GCA_050724575.1.fa	95	+	.	+	+	+	+	+	+	+	+	+	+	+	+	+	+	+	+	+	+	+	+	.	.	.	.	.	.	.	.	.	.	.	.	.	.	.	+	+	+	+	+	+	+	+	+	+	+
GCA_050780375.1.fa	51	.	+	.	.	.	.	.	.	.	.	.	+	+	+	+	+	+	+	+	+	+	+	+	.	+	.	.	+	.	+	+	.	.	.	.	.	.	+	+	+	+	+	+	+	+	+	+	+
GCA_051100545.1.fa	60	.	.	.	.	.	.	.	.	.	.	.	+	+	+	+	+	+	+	+	+	+	+	+	.	+	.	.	+	.	+	+	.	.	.	.	.	.	+	+	+	+	+	+	+	+	+	+	+
[truncated: 87 more columns]

## Sheet: Table S4
Table S4 Distribution of antimicrobial resistance genes across blaNDM-9-carrying CREC global (n=203)
#FILE	NUM_FOUND	aac(3)-IId	aac(3)-IIe	aac(3)-IVa	aac(6')-Ib-AKT	aac(6')-Ib-D181Y	aac(6')-Ib-G	aac(6')-Ib-W104R	aac(6')-Ib-cr	aac(6')-Il	aadA1	aadA12	aadA16	aadA2	aadA22	aadA5	ant(2'')-Ia	aph(3'')-Ib	aph(3')-IIa	aph(3')-Ia	aph(3')-VI	aph(4)-Ia	aph(6)-Id	armA	arr-2	arr-3	blaCMY-2	blaCTX-M-123	blaCTX-M-125	blaCTX-M-137	blaCTX-M-14	blaCTX-M-15	blaCTX-M-164	blaCTX-M-199	blaCTX-M-24	blaCTX-M-27	blaCTX-M-3	blaCTX-M-55	blaCTX-M-64	blaCTX-M-65	blaCTX-M-90	blaDHA-1	blaEC	blaEC-15	blaEC-18	blaEC-19	blaEC-5	blaEC-8	blaLAP-2
CREC3019.fa	20	+	.	.	.	+	.	.	.	.	.	.	.	+	.	+	.	+	.	.	.	.	+	.	.	.	+	.	.	.	.	+	.	.	.	.	.	.	.	.	.	.	.	+	.	.	.	.	.
CREC3024.fa	20	.	.	+	.	.	.	.	.	.	+	.	.	+	.	.	.	+	.	+	.	+	+	.	.	.	.	.	.	.	.	.	.	.	.	.	.	.	.	.	.	.	.	.	+	.	.	.	.
CREC3060.fa	18	.	.	.	.	.	.	.	.	.	.	.	.	+	+	.	.	+	.	+	.	.	+	.	.	.	.	.	.	.	+	.	.	.	.	.	.	.	.	.	.	.	.	.	+	.	.	.	.
CREC2504.fa	23	.	.	+	+	.	.	.	.	.	.	.	.	+	+	.	.	.	.	.	.	+	.	.	.	+	.	.	.	.	.	.	.	.	.	.	.	.	.	+	.	.	.	.	+	.	.	.	.
CREC1123.fa	24	.	.	+	+	.	.	.	.	.	.	.	.	+	+	.	.	.	.	.	.	+	.	.	.	+	.	.	.	.	.	.	.	.	.	.	.	.	.	+	.	.	.	.	+	.	.	.	.
CREC6306.fa	29	.	+	+	.	+	.	.	.	.	+	.	.	+	.	.	.	+	.	+	.	+	+	+	.	+	.	.	.	.	.	.	.	.	.	.	.	.	.	.	.	.	.	.	.	.	.	+	.
CRECTL20.fa	23	.	.	.	.	.	.	.	.	.	+	.	.	+	.	.	.	+	+	+	.	.	+	.	+	.	.	.	.	.	.	.	.	+	.	.	.	.	.	.	.	.	.	.	.	.	.	+	.
GCA_001891295.1.fa	21	+	.	.	.	.	.	.	.	.	.	.	.	+	.	.	.	+	.	+	.	.	+	.	.	.	+	.	.	.	.	.	.	.	.	.	.	+	.	.	.	.	.	.	+	.	.	.	.
GCA_001891305.1.fa	19	.	.	+	.	.	.	.	.	.	.	.	.	.	.	.	.	+	.	+	.	.	+	.	.	.	+	.	.	.	.	.	.	.	.	.	.	.	.	.	.	.	.	.	+	.	.	.	.
GCA_001891315.1.fa	20	+	.	.	.	.	.	.	.	.	.	.	.	+	.	.	.	+	.	+	.	.	+	.	.	.	+	.	.	.	.	.	.	.	.	.	.	+	.	.	.	.	.	.	+	.	.	.	.
GCA_001891375.1.fa	22	+	.	.	.	.	.	.	.	.	.	.	.	+	.	.	.	+	.	+	.	.	+	.	.	.	+	.	.	.	.	.	.	.	.	.	.	+	.	.	.	.	.	.	+	.	.	.	.
GCA_001891385.1.fa	31	.	.	.	.	+	.	.	.	.	+	.	.	.	.	.	.	+	.	+	.	.	+	+	.	+	+	.	.	.	.	.	.	.	.	+	+	.	.	.	.	.	.	.	.	.	.	+	.
GCA_001891395.1.fa	18	.	.	+	.	.	.	.	.	.	.	.	.	+	+	.	.	.	.	+	.	+	.	.	.	.	.	.	.	.	.	.	.	.	.	.	.	.	.	+	.	.	.	.	+	.	.	.	.
GCA_001891525.1.fa	19	.	.	.	.	.	.	.	.	.	.	.	.	+	.	.	.	+	.	+	.	.	+	.	.	.	+	.	.	.	.	.	.	.	.	.	.	.	.	.	.	.	.	.	+	.	.	.	.
GCA_001891545.1.fa	25	+	.	.	.	+	.	.	.	.	.	.	+	.	+	.	.	+	.	+	.	.	+	.	.	+	+	.	.	.	.	.	.	.	.	.	.	+	.	.	.	.	.	.	+	.	.	.	.
GCA_001891605.1.fa	27	+	.	.	.	.	.	.	+	.	.	.	+	.	+	.	.	+	.	+	.	.	+	.	.	+	+	.	.	.	.	.	.	.	.	.	.	+	.	.	.	.	.	.	+	.	.	.	.
GCA_001891695.1.fa	14	.	.	.	.	.	.	.	.	.	.	.	.	+	.	.	.	+	.	+	.	.	+	.	.	.	.	.	.	.	.	.	.	.	.	.	.	.	.	+	.	.	.	.	+	.	.	.	.
GCA_001891705.1.fa	22	.	.	.	.	.	.	.	.	.	.	.	.	+	+	.	.	+	+	.	.	.	+	.	.	.	.	.	.	.	.	.	.	.	.	.	.	.	.	+	.	.	+	.	.	.	.	.	.
GCA_001891725.1.fa	26	.	.	+	.	+	.	.	.	.	.	.	.	+	.	+	.	+	.	+	.	+	+	.	.	+	+	.	.	.	.	.	.	.	.	.	.	.	.	.	.	.	.	.	+	.	.	.	.
GCA_001891765.1.fa	14	.	.	.	.	.	.	.	.	.	.	.	.	+	.	.	.	+	.	+	.	.	+	.	.	.	.	.	.	.	.	.	.	.	.	.	.	.	.	+	.	.	.	.	+	.	.	.	.
GCA_001891785.1.fa	23	+	.	.	.	.	.	.	.	.	+	.	.	+	.	.	.	+	+	.	.	.	+	.	.	.	+	.	.	.	.	.	.	.	.	.	.	+	.	.	.	.	.	.	.	.	.	+	.
GCA_001891795.1.fa	21	.	.	.	.	.	.	.	.	.	.	.	.	+	.	.	.	+	+	.	.	.	+	.	.	.	+	.	.	.	.	.	.	.	.	.	.	+	.	.	.	.	.	.	+	.	.	.	.
GCA_001891835.1.fa	23	.	.	.	.	.	.	.	.	.	.	.	.	+	+	.	.	+	+	.	.	.	+	.	.	.	.	.	.	.	.	.	.	.	.	.	.	.	.	+	.	.	+	.	.	.	.	.	.
GCA_001891865.1.fa	15	.	.	.	.	.	.	.	.	.	.	.	.	+	.	.	.	+	.	+	.	.	+	.	.	.	.	.	.	.	.	.	.	.	.	.	.	.	.	+	.	.	.	.	+	.	.	.	.
GCA_001891875.1.fa	20	.	.	.	.	.	.	.	.	+	.	.	.	+	+	.	.	+	.	+	.	.	+	.	.	.	+	.	.	.	.	.	.	.	.	.	.	.	.	+	.	.	.	.	+	.	.	.	.
GCA_001891945.1.fa	24	+	.	.	.	.	.	.	.	.	+	.	.	+	.	.	.	+	+	.	.	.	+	.	.	.	+	.	.	.	.	.	.	.	.	.	.	+	.	.	.	.	.	.	.	.	.	+	.
GCA_001891965.1.fa	14	.	.	.	.	.	.	.	.	.	.	.	.	+	.	.	.	+	.	+	.	.	+	.	.	.	.	.	.	.	.	.	.	.	.	.	.	.	.	+	.	.	.	.	+	.	.	.	.
GCA_001891975.1.fa	20	.	.	.	.	.	.	.	.	+	.	.	.	+	.	.	.	+	.	+	.	.	+	.	.	.	+	.	.	.	.	.	.	.	.	.	.	.	.	.	.	.	.	.	+	.	.	.	.
GCA_001892025.1.fa	28	.	.	+	.	.	+	.	.	.	.	.	+	+	+	.	.	+	.	+	.	+	+	.	.	+	.	.	.	.	.	.	.	.	.	.	.	.	.	+	.	.	.	.	+	.	.	.	.
GCA_001892045.1.fa	18	.	+	.	.	.	.	.	.	.	.	+	.	.	.	.	.	.	.	+	.	.	.	.	.	.	+	.	.	.	.	.	.	.	.	.	.	+	.	.	.	.	.	.	+	.	.	.	.
GCA_001892205.1.fa	15	.	.	.	.	.	.	.	.	.	.	.	.	+	.	.	.	+	.	+	.	.	+	.	.	.	.	.	.	.	.	.	.	.	.	.	.	.	.	+	.	.	.	.	+	.	.	.	.
GCA_001892255.1.fa	24	+	.	.	.	+	.	.	.	.	.	.	+	.	+	.	.	+	.	+	.	.	+	.	.	+	+	.	.	.	.	.	.	.	.	.	.	+	.	.	.	.	.	.	+	.	.	.	.
GCA_001892295.1.fa	19	.	.	.	.	.	.	.	.	.	.	.	.	+	+	.	.	+	.	+	.	.	+	.	.	.	.	.	.	.	.	.	.	.	.	.	.	+	.	+	.	.	.	.	+	.	.	.	.
GCA_001892355.1.fa	18	.	.	+	.	.	.	.	.	.	.	.	.	+	+	.	.	.	.	+	.	+	.	.	.	.	.	.	.	.	.	.	.	.	.	.	.	.	.	+	.	.	.	.	+	.	.	.	.
GCA_001892425.1.fa	25	+	.	.	.	+	.	.	.	.	.	.	+	.	+	.	.	+	.	+	.	.	+	.	.	+	+	.	.	.	.	.	.	.	.	.	.	+	.	.	.	.	.	.	+	.	.	.	.
GCA_001892525.1.fa	17	.	.	.	.	.	.	.	.	.	.	.	.	+	.	.	.	+	+	+	.	.	+	.	.	.	.	.	.	.	.	.	.	.	.	.	.	.	.	+	.	.	.	.	+	.	.	.	.
GCA_001892645.1.fa	23	.	.	+	.	.	.	.	.	+	.	.	.	+	+	.	.	+	.	.	.	+	+	.	.	.	+	+	.	.	.	.	.	.	.	.	.	.	.	.	.	.	.	.	+	.	.	.	.
GCA_001892665.1.fa	16	.	.	+	.	.	.	.	.	.	.	.	.	+	.	.	.	+	.	+	.	.	+	.	.	.	+	.	.	.	.	.	.	.	.	.	.	.	.	+	.	.	.	.	+	.	.	.	.
GCA_001892675.1.fa	29	.	.	+	.	+	.	.	.	.	.	.	.	+	+	+	.	+	.	+	.	+	+	.	.	+	+	.	.	.	.	.	.	.	.	.	.	.	.	.	.	.	.	.	+	.	.	.	.
GCA_001892725.1.fa	29	.	.	+	.	+	.	.	.	.	.	.	.	+	+	+	.	+	.	+	.	+	+	.	.	+	+	.	.	.	.	.	.	.	.	.	.	.	.	.	.	.	.	.	+	.	.	.	.
GCA_001892765.1.fa	21	.	.	+	.	+	.	.	.	.	.	.	.	.	.	.	.	+	.	+	.	+	+	.	.	+	.	.	+	.	.	.	.	.	.	.	.	.	.	.	.	.	.	+	.	.	.	.	.
GCA_001892845.1.fa	15	.	.	.	.	.	.	.	.	.	+	.	.	+	.	.	.	.	.	+	.	.	.	.	.	.	.	.	.	.	.	.	.	.	.	.	.	.	.	.	.	.	.	.	+	.	.	.	.
GCA_001892935.1.fa	22	.	.	+	.	+	.	.	.	.	+	.	.	.	.	.	.	+	.	+	.	+	+	.	.	+	.	.	+	.	.	.	.	.	.	.	.	.	.	.	.	.	.	+	.	.	.	.	.
GCA_001892955.1.fa	15	.	.	.	.	.	.	.	.	.	+	.	.	+	.	.	.	.	.	+	.	.	.	.	.	.	.	.	.	.	.	.	.	.	.	.	.	.	.	.	.	.	.	.	+	.	.	.	.
GCA_001893005.1.fa	20	.	.	+	.	.	+	.	.	.	.	.	.	+	.	.	.	+	.	.	.	+	+	.	.	.	.	.	.	.	.	.	.	.	.	.	.	.	.	.	.	.	.	.	+	.	.	.	.
GCA_001893025.1.fa	16	.	.	.	.	.	.	.	.	.	.	.	.	+	+	.	.	+	.	+	.	.	+	.	.	.	.	.	.	.	.	.	.	.	.	.	.	.	.	+	.	.	.	+	.	.	.	.	.
GCA_001893205.1.fa	17	.	.	.	.	.	.	.	.	.	.	.	.	+	+	.	.	+	.	+	.	.	+	.	.	.	.	.	.	.	.	.	.	.	.	.	.	.	.	+	.	.	.	+	.	.	.	.	.
GCA_001893365.1.fa	22	.	.	.	.	.	.	.	.	.	.	.	.	+	.	.	.	+	+	+	.	.	+	.	.	.	.	+	.	.	.	.	.	.	.	.	.	.	.	.	.	.	.	+	.	.	.	.	.
GCA_001893445.1.fa	17	.	.	.	.	.	.	.	.	.	.	.	.	+	+	.	.	+	.	+	.	.	+	.	.	.	.	.	.	.	.	.	.	.	.	.	.	.	.	+	.	.	.	+	.	.	.	.	.
GCA_001893525.1.fa	17	.	.	.	.	.	.	.	.	.	.	.	.	+	+	.	.	+	.	+	.	.	+	.	.	.	.	.	.	.	.	.	.	.	.	.	.	.	.	+	.	.	.	+	.	.	.	.	.
GCA_001893545.1.fa	26	.	.	+	.	+	.	.	.	.	+	.	.	+	.	+	.	+	.	.	.	+	+	.	.	+	.	.	.	.	.	.	.	.	.	.	.	+	.	.	.	.	.	+	.	.	.	.	.
GCA_001893605.1.fa	21	+	.	.	.	.	.	.	.	.	.	.	.	+	.	+	.	+	+	.	.	.	+	.	.	.	.	.	.	.	.	.	.	.	.	.	.	.	.	+	.	.	.	.	+	.	.	.	.
GCA_001893615.1.fa	19	.	.	+	.	.	.	.	.	.	.	.	.	+	.	.	.	+	.	+	.	+	+	.	.	.	.	.	.	.	.	.	.	.	.	.	.	.	.	+	.	.	+	.	.	.	.	.	.
GCA_001893635.1.fa	23	.	.	.	.	.	.	.	.	.	+	.	.	+	.	.	.	+	+	+	.	.	+	.	.	.	.	.	.	.	.	.	.	.	.	.	.	+	.	.	.	.	.	.	.	.	.	+	.
GCA_001893685.1.fa	22	.	.	+	.	.	.	.	.	.	.	.	.	+	.	+	.	+	.	+	.	+	+	.	.	.	.	.	.	.	.	.	.	.	.	.	.	.	.	+	.	.	+	.	.	.	.	.	.
GCA_001893705.1.fa	22	.	.	+	.	.	.	.	.	.	.	.	.	+	.	+	.	+	.	+	.	+	+	.	.	.	.	.	.	.	.	.	.	.	.	.	.	.	.	+	.	.	+	.	.	.	.	.	.
GCA_001893935.1.fa	9	.	.	.	.	.	.	.	.	.	.	.	.	+	.	.	.	.	.	+	.	.	.	.	.	.	.	.	.	.	.	.	.	.	.	.	.	.	.	.	.	.	+	.	.	.	.	.	.
GCA_001893955.1.fa	17	.	.	.	.	.	.	.	.	.	.	.	.	+	+	.	.	+	.	+	.	.	+	.	.	.	.	.	.	.	.	.	.	.	.	.	.	.	.	+	.	.	.	+	.	.	.	.	.
GCA_001894075.1.fa	19	+	.	.	.	.	.	.	.	.	.	.	.	+	.	.	.	+	+	.	.	.	+	.	.	.	.	.	.	.	.	.	.	.	.	.	.	.	.	.	.	.	.	.	+	.	.	.	.
GCA_001894395.1.fa	25	.	.	+	.	.	.	.	.	.	.	.	.	+	.	+	.	.	.	+	.	+	+	.	+	.	.	.	.	.	.	.	.	.	.	.	.	.	.	+	.	.	+	.	.	.	.	.	.
GCA_001894465.1.fa	20	.	.	.	.	.	.	.	.	+	.	.	.	+	.	.	.	+	+	.	.	.	+	.	.	.	.	.	.	.	.	.	.	.	.	.	.	+	.	.	.	.	.	.	.	.	.	+	.
GCA_002142695.1.fa	11	.	.	.	.	.	.	.	.	.	.	.	.	+	.	.	.	.	.	.	.	.	.	.	.	.	.	.	.	.	.	.	.	.	.	.	.	.	.	+	.	.	.	+	.	.	.	.	.
GCA_003303565.1.fa	25	+	.	+	.	+	.	.	.	.	+	.	.	.	.	.	.	+	.	+	.	+	+	.	.	+	.	.	.	.	.	.	.	.	.	+	.	.	.	.	.	.	.	.	+	.	.	.	.
GCA_004122265.1.fa	29	+	.	.	.	+	.	.	.	.	.	.	.	+	+	.	.	+	.	+	.	.	+	+	.	+	.	+	.	.	.	.	+	.	.	.	.	.	.	.	.	.	.	+	.	.	.	.	.
GCA_009393065.1.fa	21	.	.	+	.	.	.	.	.	.	.	.	.	+	.	.	.	.	+	+	.	+	.	.	.	.	.	.	.	.	.	.	.	.	.	.	.	+	.	+	.	.	+	.	.	.	.	.	.
GCA_009393315.1.fa	18	+	.	.	.	.	.	.	.	.	+	.	.	.	.	.	.	.	.	+	.	.	.	.	.	.	.	.	.	.	.	.	.	.	.	.	.	.	.	.	.	.	+	.	.	.	.	.	.
GCA_009393475.1.fa	22	.	.	.	.	.	.	.	.	.	+	.	.	+	.	+	.	+	+	+	.	.	+	.	+	.	.	.	.	.	.	.	.	.	.	.	.	.	.	.	.	.	+	.	.	.	.	.	.
GCA_009393835.1.fa	20	+	.	.	.	.	.	.	.	.	.	.	.	+	.	.	.	+	.	+	.	.	+	.	.	.	.	.	.	.	.	.	.	.	.	.	.	+	.	.	.	.	.	+	.	.	.	.	.
GCA_009394275.1.fa	18	+	.	.	.	.	.	.	.	.	.	.	.	+	.	.	.	+	.	+	.	.	+	.	.	.	.	.	.	.	.	.	.	.	.	.	.	+	.	.	.	.	.	+	.	.	.	.	.
GCA_009394595.1.fa	23	+	.	.	+	.	.	.	.	.	.	.	+	.	.	+	.	+	.	+	.	.	+	.	.	+	.	.	.	.	.	.	.	.	.	.	.	+	.	.	.	.	.	+	.	.	.	.	.
GCA_009653625.1.fa	19	.	.	.	.	.	.	.	.	.	.	.	.	+	.	.	.	+	+	.	.	.	+	.	.	.	.	.	.	.	.	.	.	.	.	.	.	+	.	.	.	.	.	+	.	.	.	.	.
GCA_009659595.1.fa	8	.	.	.	.	.	.	.	.	.	.	.	.	+	.	.	.	.	.	.	.	.	.	.	.	.	.	.	.	.	.	.	.	.	.	.	.	.	.	.	.	.	+	.	.	.	.	.	.
GCA_013037925.1.fa	19	.	.	.	.	.	.	.	.	.	+	.	.	+	.	.	.	.	+	.	.	.	.	.	+	.	.	.	.	.	.	.	.	.	.	+	.	.	.	.	.	.	.	+	.	.	.	.	.
GCA_013037985.1.fa	23	.	.	.	.	.	+	.	.	.	.	.	.	+	+	.	.	.	.	.	.	.	.	.	.	.	.	.	.	.	.	.	.	.	.	.	.	.	.	+	.	.	.	.	+	.	.	.	.
GCA_013038265.1.fa	24	+	.	.	.	.	.	.	.	.	.	.	.	+	+	+	.	+	.	+	.	.	+	.	.	.	.	.	.	.	.	.	.	.	.	.	.	+	.	.	.	.	.	.	+	.	.	.	.
GCA_013038325.1.fa	18	.	+	.	.	.	.	.	.	.	+	.	.	+	.	.	.	.	+	+	.	.	.	.	+	.	.	.	.	.	.	.	.	.	.	.	.	+	.	.	.	.	.	.	.	.	.	.	.
GCA_013038745.1.fa	28	.	.	+	.	+	+	.	.	.	.	.	.	+	+	.	.	.	.	.	.	+	.	.	.	+	.	.	.	+	.	.	.	+	.	.	.	.	.	+	.	.	.	.	+	.	.	.	.
GCA_013038985.1.fa	18	+	.	.	.	.	.	.	.	.	.	.	.	+	.	.	.	+	.	+	.	.	+	.	.	.	.	+	.	.	.	.	.	.	.	.	.	.	.	.	.	.	.	.	+	.	.	.	.
GCA_013039025.1.fa	32	+	.	+	.	+	.	.	.	.	+	.	.	+	.	+	.	+	.	+	.	+	+	.	.	+	.	.	.	.	.	.	.	.	.	.	.	.	.	+	.	.	.	.	+	.	.	.	.
GCA_013039065.1.fa	13	.	.	.	.	.	.	.	.	.	.	.	.	+	.	.	.	.	.	+	.	.	.	.	.	.	.	.	.	.	.	.	.	.	.	.	.	.	.	+	.	.	.	.	+	.	.	.	.
GCA_013039155.1.fa	32	+	.	+	.	+	.	.	.	.	+	.	.	+	.	+	.	+	.	+	.	+	+	.	.	+	.	.	.	.	.	.	.	.	.	.	.	.	.	+	.	.	.	.	+	.	.	.	.
GCA_013039405.1.fa	29	.	.	+	.	.	.	.	.	.	+	.	.	+	+	.	.	+	.	+	.	+	+	.	+	.	.	.	.	.	.	.	.	.	.	.	.	.	.	+	.	.	.	.	.	+	.	.	.
GCA_013039485.1.fa	20	.	.	.	.	.	.	.	.	.	.	.	.	+	.	.	.	+	+	.	.	.	+	.	.	.	.	.	.	.	.	.	.	+	.	.	.	.	.	.	.	.	.	.	+	.	.	.	.
GCA_013039525.1.fa	20	.	.	.	.	.	.	.	.	.	.	.	.	+	.	.	.	+	+	.	.	.	+	.	.	.	.	.	.	.	.	.	.	+	.	.	.	.	.	.	.	.	.	.	+	.	.	.	.
GCA_013039585.1.fa	26	.	.	+	.	+	.	.	.	.	.	.	.	+	.	+	.	+	.	.	.	+	+	.	.	+	.	.	.	.	.	.	.	.	.	.	.	.	.	.	.	.	.	.	+	.	.	.	.
GCA_013039605.1.fa	21	.	.	.	.	.	.	.	.	.	.	.	.	+	.	.	.	+	+	.	.	.	+	.	.	.	.	.	.	.	.	.	.	.	.	.	.	.	+	.	.	.	+	.	.	.	.	.	.
GCA_013039665.1.fa	23	.	.	.	.	.	.	.	.	.	+	.	.	+	.	.	.	+	+	.	.	.	+	.	+	.	.	.	.	.	.	.	.	.	.	.	.	.	.	+	.	.	.	.	+	.	.	.	.
GCA_013039725.1.fa	25	+	.	.	.	.	.	.	.	+	+	.	.	+	.	.	.	+	+	.	.	.	+	.	.	.	.	.	.	.	.	.	.	.	.	.	.	+	+	.	.	.	.	.	.	.	.	+	.
GCA_013039765.1.fa	19	.	.	.	.	.	.	.	.	.	+	.	.	+	.	.	.	.	+	.	.	.	.	.	+	.	.	.	.	.	.	.	.	.	.	.	.	.	.	+	.	.	+	.	.	.	.	.	.
GCA_013039805.1.fa	22	.	.	.	.	.	.	.	.	.	+	.	.	+	.	.	.	+	+	.	.	.	+	.	+	.	.	.	.	.	.	.	.	.	.	.	.	+	.	.	.	.	.	.	+	.	.	.	.
GCA_013039845.1.fa	24	.	.	+	.	.	.	.	.	.	+	.	.	+	+	.	.	+	.	+	.	.	+	.	.	.	.	.	.	.	+	.	.	.	.	.	.	.	.	.	.	.	.	.	.	+	.	.	.
GCA_013039875.1.fa	20	.	.	.	.	.	.	.	.	.	.	.	.	+	.	+	.	+	.	.	.	.	+	.	.	.	.	.	.	.	.	.	.	.	.	.	.	+	.	.	.	.	.	.	+	.	.	.	.
GCA_013039905.1.fa	29	.	.	+	.	+	.	.	.	.	.	.	+	+	.	.	.	+	.	+	.	+	+	.	.	+	.	.	.	.	.	.	.	.	.	.	.	+	.	.	.	.	.	.	+	.	.	.	.
GCA_013039925.1.fa	29	.	.	+	.	+	.	.	.	.	.	.	+	+	.	.	.	+	.	+	.	+	+	.	.	+	.	.	.	.	.	.	.	.	.	.	.	+	.	.	.	.	.	.	+	.	.	.	.
GCA_013039945.1.fa	24	.	.	+	.	.	.	.	.	.	+	.	.	+	+	.	.	+	.	+	.	.	+	.	.	.	.	.	.	.	+	.	.	.	.	.	.	.	.	.	.	.	.	.	.	+	.	.	.
GCA_013155015.1.fa	29	.	.	+	.	.	.	.	.	.	+	.	.	+	.	+	.	.	.	+	.	+	+	.	.	.	.	.	.	.	+	.	.	.	.	.	.	+	.	.	.	.	.	+	.	.	.	.	.
GCA_013390695.1.fa	24	.	+	+	+	.	.	.	.	.	+	.	.	+	.	.	.	.	.	+	.	+	.	.	.	.	.	.	.	.	+	.	.	.	.	.	.	.	.	.	.	.	+	.	.	.	.	.	.
GCA_013391045.1.fa	21	.	+	+	.	.	.	.	.	.	+	.	.	+	.	.	.	.	.	+	.	+	.	.	.	.	.	.	.	.	.	+	.	.	.	.	.	.	.	.	.	.	+	.	.	.	.	.	.
GCA_014490075.1.fa	25	.	.	+	.	+	.	.	.	.	+	.	.	+	.	.	.	+	.	.	.	+	+	.	.	+	.	.	.	.	.	.	.	.	.	.	.	.	.	.	.	.	+	.	.	.	.	.	.
GCA_014490125.1.fa	26	+	.	+	.	+	.	.	.	.	+	.	.	+	.	+	.	.	.	.	.	+	.	.	.	+	.	.	.	.	+	.	.	.	.	.	.	.	.	.	.	.	+	.	.	.	.	.	.
GCA_014490315.1.fa	26	.	.	+	.	+	.	.	.	.	+	.	.	+	.	+	.	+	.	.	.	+	+	.	.	+	.	.	.	.	.	.	.	.	.	.	.	.	.	.	.	.	+	.	.	.	.	.	.
GCA_014490435.1.fa	24	.	.	+	.	+	.	.	.	.	+	.	.	+	.	.	.	+	.	.	.	+	+	.	.	+	.	.	.	.	.	.	.	.	.	.	.	.	.	.	.	.	+	.	.	.	.	.	.
GCA_014490475.1.fa	23	.	.	+	.	+	.	.	.	.	+	.	.	+	.	.	.	+	.	.	.	+	+	.	.	+	.	.	.	.	.	.	.	.	.	.	.	.	.	.	.	.	+	.	.	.	.	.	.
GCA_014682885.1.fa	13	.	+	.	.	.	.	.	.	.	.	.	.	.	.	.	.	+	.	.	.	.	+	.	.	.	.	.	.	.	.	+	.	.	.	.	.	.	.	.	.	.	.	.	+	.	.	.	.
GCA_014682985.1.fa	13	.	+	.	.	.	.	.	.	.	.	.	.	.	.	.	.	+	.	.	.	.	+	.	.	.	.	.	.	.	.	+	.	.	.	.	.	.	.	.	.	.	.	.	+	.	.	.	.
GCA_015712525.1.fa	18	.	.	.	.	.	.	.	.	.	.	.	.	+	.	.	.	+	+	.	.	.	+	.	.	.	.	.	.	.	.	.	.	.	.	.	.	.	.	+	.	.	.	+	.	.	.	.	.
GCA_019054235.1.fa	14	.	.	+	.	.	.	.	.	.	.	.	.	+	.	.	.	.	.	.	.	+	.	.	.	.	.	.	.	.	.	.	.	.	.	.	.	.	.	+	.	.	.	.	+	.	.	.	.
GCA_021470745.1.fa	13	.	.	+	.	.	.	.	.	.	.	.	.	+	.	.	.	.	.	+	.	.	.	.	.	.	.	.	.	.	+	.	.	.	.	.	.	.	.	.	.	.	+	.	.	.	.	.	.
GCA_021485195.1.fa	18	.	.	+	.	.	.	.	.	.	+	.	.	+	.	.	.	.	.	+	.	+	.	.	.	.	.	.	.	.	.	.	.	.	.	.	.	.	.	.	.	.	.	+	.	.	.	.	.
GCA_021485255.1.fa	25	+	.	.	.	+	.	.	.	.	.	.	.	+	.	+	.	+	.	+	.	.	+	.	.	+	.	.	.	.	.	.	.	.	.	.	.	.	.	.	.	.	.	+	.	.	.	.	.
GCA_021485535.1.fa	21	.	.	.	.	.	.	.	.	.	.	.	.	+	.	.	.	+	.	.	.	.	+	.	.	.	.	.	.	.	+	.	.	.	+	.	.	.	.	+	+	.	.	.	.	.	.	+	.
GCA_021487475.1.fa	19	.	.	.	.	.	.	.	.	.	+	.	.	+	.	.	.	.	.	+	.	.	.	.	+	.	.	.	.	.	.	.	.	.	.	.	.	+	.	+	.	.	.	.	+	.	.	.	.
GCA_022996605.1.fa	15	.	.	+	.	.	.	.	.	.	+	.	.	+	.	.	.	.	.	+	.	+	.	.	.	.	.	.	.	.	.	.	.	.	.	.	.	.	.	.	.	.	.	+	.	.	.	.	.
GCA_022999225.1.fa	18	+	.	.	.	.	.	.	.	.	.	.	.	+	.	.	.	+	.	+	.	.	+	.	.	.	.	.	.	.	+	.	.	.	.	.	.	.	.	.	.	.	.	.	+	.	.	.	.
GCA_023452945.1.fa	12	.	+	.	.	+	.	.	.	.	.	.	.	.	.	+	.	.	.	.	.	.	.	.	.	.	.	.	.	.	.	+	.	.	.	.	.	.	.	.	.	.	.	.	.	.	+	.	.
GCA_023613475.1.fa	10	.	.	+	.	.	.	.	.	.	.	.	.	+	.	.	.	.	.	.	.	+	.	.	.	.	.	.	.	.	.	.	.	.	.	.	.	.	.	.	.	.	.	.	.	.	.	+	.
GCA_023684345.1.fa	10	.	.	+	.	.	.	.	.	.	.	.	.	+	.	.	.	.	.	.	.	+	.	.	.	.	.	.	.	.	.	.	.	.	.	.	.	.	.	.	.	.	.	.	.	.	.	+	.
GCA_025583345.2.fa	18	.	.	+	.	.	.	.	.	.	.	.	.	+	.	.	.	+	.	+	.	+	+	.	.	.	.	.	.	.	.	.	.	.	.	.	.	+	.	.	.	.	.	+	.	.	.	.	.
GCA_025826015.1.fa	26	.	.	+	.	+	+	.	.	.	.	.	.	+	+	.	.	.	.	.	.	+	.	.	.	+	.	.	.	.	.	.	.	.	.	.	.	.	.	+	.	.	.	.	+	.	.	.	.
GCA_026368835.3.fa	13	+	.	.	.	+	.	.	.	.	.	.	.	.	.	.	.	+	.	+	.	.	+	.	.	+	.	.	.	.	.	.	.	.	.	.	.	.	.	.	.	.	.	.	.	.	+	.	.
GCA_026614435.1.fa	18	.	+	.	.	.	.	.	.	.	+	.	.	+	.	.	.	.	+	+	.	.	.	.	+	.	.	.	.	.	.	.	.	.	.	.	.	+	.	.	.	.	.	.	.	.	.	.	.
GCA_026614445.1.fa	24	+	.	.	.	.	.	.	.	.	.	.	.	+	+	+	.	+	.	+	.	.	+	.	.	.	.	.	.	.	.	.	.	.	.	.	.	+	.	.	.	.	.	.	+	.	.	.	.
GCA_026614545.1.fa	23	.	.	.	.	.	.	.	.	.	+	.	.	+	.	.	.	+	+	.	.	.	+	.	+	.	.	.	.	.	.	.	.	.	.	.	.	.	.	+	.	.	.	.	+	.	.	.	.
GCA_026614595.1.fa	20	.	.	.	.	.	.	.	.	.	.	.	.	+	.	+	.	+	.	.	.	.	+	.	.	.	.	.	.	.	.	.	.	.	.	.	.	+	.	.	.	.	.	.	+	.	.	.	.
GCA_026614615.1.fa	19	.	.	.	.	.	.	.	.	.	+	.	.	+	.	.	.	.	+	.	.	.	.	.	+	.	.	.	.	.	.	.	.	.	.	.	.	.	.	+	.	.	+	.	.	.	.	.	.
GCA_026614655.1.fa	20	.	.	.	.	.	.	.	.	.	.	.	.	+	.	.	.	+	+	.	.	.	+	.	.	.	.	.	.	.	.	.	.	+	.	.	.	.	.	.	.	.	.	.	+	.	.	.	.
GCA_026614695.1.fa	26	.	.	+	.	+	.	.	.	.	.	.	.	+	.	+	.	+	.	.	.	+	+	.	.	+	.	.	.	.	.	.	.	.	.	.	.	.	.	.	.	.	.	.	+	.	.	.	.
GCA_026614745.1.fa	27	.	.	+	.	.	.	.	.	.	+	.	.	+	+	.	.	+	.	+	.	+	+	.	+	.	.	.	.	.	+	.	.	.	.	.	.	.	.	.	.	.	.	.	+	.	.	.	.
GCA_026614775.1.fa	32	+	.	+	.	+	.	.	.	.	+	.	.	+	.	+	.	+	.	+	.	+	+	.	.	+	.	.	.	.	.	.	.	.	.	.	.	.	.	+	.	.	.	.	+	.	.	.	.
GCA_026614815.1.fa	28	.	.	+	.	.	.	.	.	.	+	.	.	+	+	.	.	+	.	+	.	+	+	.	+	.	.	.	.	.	.	.	.	.	.	.	.	.	.	+	.	.	.	.	.	+	.	.	.
GCA_026614855.1.fa	26	.	.	+	.	+	.	.	.	.	.	.	.	+	.	.	.	+	.	+	.	+	+	.	.	+	.	.	.	.	.	.	.	.	.	.	.	+	.	.	.	.	.	.	+	.	.	.	.
GCA_026614875.1.fa	23	.	.	+	.	.	.	.	.	.	.	.	.	+	+	.	.	+	.	+	.	.	+	.	.	.	.	.	.	.	+	.	.	.	.	.	.	.	.	.	.	.	.	.	.	+	.	.	.
GCA_026615515.1.fa	18	.	.	.	.	.	.	.	.	.	.	.	.	+	.	.	.	+	+	.	.	.	+	.	.	.	.	.	.	.	.	.	.	.	.	.	.	+	.	.	.	.	.	+	.	.	.	.	.
GCA_026619835.1.fa	19	.	.	+	.	.	.	.	.	.	.	.	.	+	.	.	.	+	.	.	.	+	+	.	.	.	.	.	.	.	.	.	.	.	.	.	.	+	.	+	.	.	.	+	.	.	.	.	.
GCA_026619895.1.fa	19	.	.	+	.	.	.	.	.	.	.	.	.	+	.	.	.	+	.	.	.	+	+	.	.	.	.	.	.	.	.	.	.	.	.	.	.	+	.	+	.	.	.	+	.	.	.	.	.
GCA_026620045.1.fa	22	.	.	.	.	.	+	.	.	.	.	.	.	+	+	.	.	.	.	.	.	.	.	.	.	.	.	.	.	.	.	.	.	.	.	.	.	.	.	+	.	.	.	.	+	.	.	.	.
GCA_026722025.1.fa	29	+	.	.	.	.	.	.	.	.	+	.	.	+	.	.	.	+	.	.	.	.	+	.	+	.	.	.	.	.	.	.	.	.	.	.	.	.	.	+	.	+	.	+	.	.	.	.	.
GCA_026722045.1.fa	26	+	.	.	.	.	.	.	.	.	+	.	.	+	.	.	.	+	.	.	.	.	+	.	+	.	.	.	.	.	.	.	.	.	.	.	.	.	.	+	.	+	.	+	.	.	.	.	.
GCA_027988365.1.fa	21	+	.	+	.	+	.	.	.	.	+	.	.	.	.	.	+	.	.	.	.	+	.	.	.	+	.	.	.	.	.	.	.	.	.	.	.	.	.	.	.	.	+	.	.	.	.	.	.
GCA_028825535.1.fa	19	+	.	.	.	+	.	.	.	.	.	.	.	+	.	+	.	.	.	.	.	.	.	+	.	+	.	.	.	.	.	.	.	.	.	.	.	+	.	.	.	.	.	.	.	.	.	+	.
GCA_029466835.1.fa	13	.	+	.	.	.	.	.	.	.	.	.	.	.	.	.	.	+	.	.	.	.	+	.	.	.	.	.	.	.	.	+	.	.	.	.	.	.	.	.	.	.	.	.	+	.	.	.	.
GCA_029471045.1.fa	15	.	.	.	.	.	.	.	.	.	.	.	.	+	.	.	.	+	.	.	.	.	+	.	.	.	.	.	.	.	.	.	.	.	.	.	.	.	.	.	.	.	.	.	+	.	.	.	.
GCA_029475685.1.fa	21	+	.	.	.	.	.	.	.	.	.	.	.	+	.	.	.	+	.	+	.	.	+	.	.	.	.	.	.	.	.	.	.	.	.	.	.	.	.	.	.	.	.	.	+	.	.	.	.
GCA_029486025.1.fa	28	.	.	+	.	.	.	.	.	.	+	.	.	+	.	.	.	+	.	+	.	+	+	.	+	.	.	.	.	.	.	.	.	.	.	.	.	+	.	.	.	.	.	+	.	.	.	.	.
GCA_029492645.1.fa	13	.	+	.	.	.	.	.	.	.	.	.	.	.	.	.	.	+	.	.	.	.	+	.	.	.	.	.	.	.	.	+	.	.	.	.	.	.	.	.	.	.	.	.	+	.	.	.	.
GCA_029722055.1.fa	19	.	.	+	.	.	.	.	.	.	.	.	.	+	.	.	.	.	.	+	.	+	+	.	.	.	.	.	.	.	.	.	.	+	.	.	.	.	.	.	.	.	.	.	.	.	.	+	.
GCA_029783245.1.fa	27	.	.	+	.	+	.	.	.	.	.	.	.	+	+	.	.	+	.	.	.	+	+	.	.	+	+	.	.	.	.	.	.	.	.	.	.	.	.	+	.	.	.	.	+	.	.	.	.
GCA_030196965.1.fa	25	.	.	+	.	+	.	.	.	.	.	.	.	+	+	.	.	.	.	.	.	+	.	.	.	+	.	.	.	.	.	.	.	.	.	.	.	+	.	+	.	.	.	.	+	.	.	.	.
GCA_030196995.1.fa	25	.	.	+	.	+	.	.	.	.	.	.	.	+	+	.	.	.	.	.	.	+	.	.	.	+	.	.	.	.	.	.	.	.	.	.	.	+	.	+	.	.	.	.	+	.	.	.	.
GCA_030197035.1.fa	25	.	.	+	.	+	.	.	.	.	.	.	.	+	+	.	.	.	.	.	.	+	.	.	.	+	.	.	.	.	.	.	.	.	.	.	.	+	.	+	.	.	.	.	+	.	.	.	.
GCA_030197295.1.fa	25	.	.	+	.	+	.	.	.	.	.	.	.	+	+	.	.	.	.	.	.	+	.	.	.	+	.	.	.	.	.	.	.	.	.	.	.	+	.	+	.	.	.	.	+	.	.	.	.
GCA_030712555.1.fa	19	.	.	+	.	.	.	.	.	+	.	.	.	+	+	.	.	+	.	.	.	+	+	.	.	.	.	.	.	.	.	.	.	.	.	.	.	.	.	.	.	.	.	.	.	+	.	.	.
GCA_030713575.1.fa	22	.	.	+	.	.	+	.	.	.	.	.	.	+	+	.	.	.	.	.	.	+	.	.	.	.	.	.	.	.	.	.	.	.	.	.	.	.	.	+	.	.	.	.	+	.	.	.	.
GCA_030713625.1.fa	22	.	.	+	.	+	.	.	.	.	.	.	.	+	+	.	.	.	.	.	.	+	.	.	.	+	.	.	.	.	.	.	.	.	.	.	.	.	.	+	.	.	.	.	+	.	.	.	.
GCA_030714625.1.fa	17	.	.	+	.	.	.	.	.	.	.	.	.	+	.	.	.	+	.	+	.	+	+	.	.	.	.	.	.	.	.	.	.	.	.	.	.	.	.	.	.	.	.	.	.	.	.	+	.
GCA_031193795.1.fa	18	.	.	+	.	.	.	.	.	.	.	.	.	+	.	.	.	+	.	+	.	+	+	.	.	.	.	.	.	.	.	.	.	+	.	.	.	.	.	.	.	.	.	.	.	.	.	+	.
GCA_031193915.1.fa	18	.	.	+	.	.	.	.	.	.	.	.	.	+	.	.	.	+	.	+	.	+	+	.	.	.	.	.	.	.	.	.	.	+	.	.	.	.	.	.	.	.	.	.	.	.	.	+	.
GCA_031812875.1.fa	23	.	.	+	.	.	.	.	.	.	.	.	.	+	+	.	.	+	.	+	.	+	+	.	.	.	.	.	.	.	.	.	.	.	.	.	.	.	.	+	.	.	.	+	.	.	.	.	.
GCA_032258665.1.fa	19	.	.	+	.	+	.	.	.	.	.	.	.	+	+	.	.	.	+	.	.	.	.	.	.	+	.	.	.	.	.	.	.	.	.	.	.	+	.	.	.	.	.	.	+	.	.	.	.
GCA_032659925.1.fa	20	.	.	+	.	.	.	.	.	+	.	.	.	+	+	.	.	+	.	+	.	+	+	.	.	.	.	.	.	.	.	.	.	.	.	.	.	.	.	.	.	.	.	.	.	+	.	.	.
GCA_032673225.1.fa	27	.	.	+	.	+	.	.	.	.	.	.	.	+	+	.	.	+	.	.	.	+	+	.	.	+	+	.	.	.	.	.	.	.	.	.	.	.	.	+	.	.	.	.	+	.	.	.	.
GCA_032979425.2.fa	11	.	.	.	.	.	.	.	.	.	.	.	.	+	.	.	.	.	.	+	.	.	.	.	.	.	+	.	.	.	.	.	.	.	.	.	.	.	.	.	.	.	.	.	+	.	.	.	.
GCA_033086335.2.fa	17	.	.	.	.	.	.	.	.	.	+	.	.	+	.	.	.	.	.	.	.	.	.	.	+	.	.	.	.	.	.	.	.	.	.	.	.	.	.	.	.	.	.	.	+	.	.	.	.
GCA_033407615.1.fa	12	.	+	.	.	+	.	.	.	.	.	.	.	.	.	+	.	.	.	.	.	.	.	.	.	.	.	.	.	.	.	+	.	.	.	.	.	.	.	.	.	.	.	.	.	.	+	.	.
GCA_034422495.1.fa	13	.	.	.	.	.	.	.	.	.	.	.	.	+	.	.	.	.	.	.	.	.	.	.	.	.	.	.	.	.	.	+	.	.	.	.	.	.	.	.	.	.	.	.	.	.	.	+	.
GCA_034652435.1.fa	24	.	.	+	+	.	.	.	.	.	.	.	.	+	+	.	.	.	.	.	.	+	.	.	.	+	.	.	.	.	.	.	.	.	.	.	.	.	.	+	.	.	.	.	+	.	.	.	.
GCA_034684765.1.fa	23	.	.	+	.	.	.	.	.	.	.	.	.	+	+	.	.	+	.	+	.	+	+	.	.	.	.	.	.	.	.	.	.	.	.	.	.	.	.	+	.	.	.	+	.	.	.	.	.
GCA_036549195.1.fa	22	.	.	+	.	+	.	.	.	.	.	.	.	+	.	.	.	+	.	+	.	+	+	.	.	+	.	.	.	.	.	.	.	.	.	.	.	.	.	.	.	.	.	+	.	.	.	.	.
GCA_040267775.1.fa	23	.	.	+	.	+	.	.	.	.	+	.	.	+	.	.	.	+	.	.	.	+	+	+	.	+	.	.	.	.	.	.	.	.	.	.	.	.	.	.	.	.	.	.	.	.	.	+	.
GCA_040267785.1.fa	7	.	.	.	.	.	.	.	.	.	.	.	.	+	.	.	.	.	.	.	.	.	.	.	.	.	.	.	.	.	.	.	.	.	.	.	.	.	.	.	.	.	.	.	.	.	.	+	.
GCA_040721835.1.fa	29	.	.	+	.	+	.	.	.	.	.	.	.	+	+	.	.	+	.	+	.	+	+	+	.	+	.	.	.	.	.	.	.	.	.	.	.	.	.	+	.	.	.	.	.	.	.	+	.
GCA_041089975.1.fa	21	+	.	+	.	.	.	.	.	.	.	.	.	.	.	.	.	.	.	+	.	+	.	.	.	.	.	.	.	.	+	.	.	.	.	.	.	.	.	.	.	.	.	+	.	.	.	.	.
GCA_041090435.1.fa	26	+	.	.	.	.	.	.	.	.	.	.	.	+	.	+	.	.	.	+	.	.	.	.	+	.	.	.	.	.	.	.	.	.	.	.	.	+	.	.	.	.	.	+	.	.	.	.	+
GCA_041090535.1.fa	17	.	.	+	.	.	.	.	.	.	.	.	.	+	.	.	.	+	.	+	.	+	+	.	.	.	.	.	.	.	.	.	.	.	.	.	.	.	.	.	.	.	.	.	.	.	.	+	.
GCA_041097455.1.fa	24	.	.	+	.	.	.	.	.	.	+	.	.	+	.	.	.	+	.	+	.	+	+	.	+	.	.	.	.	.	.	.	.	.	.	.	.	.	.	+	.	.	.	.	.	.	.	+	.
GCA_041097595.1.fa	19	.	.	.	.	.	.	.	.	.	+	.	.	+	.	.	.	+	.	.	.	.	+	.	+	.	.	.	.	.	.	.	.	.	.	.	.	.	.	.	.	.	.	+	.	.	.	.	.
GCA_042807705.1.fa	14	.	.	.	.	.	.	.	.	.	.	.	.	+	.	.	.	.	.	+	.	.	.	.	.	.	.	.	.	.	.	.	.	.	.	.	.	+	.	.	.	.	.	+	.	.	.	.	.
GCA_042809345.1.fa	16	.	.	.	.	.	.	.	.	.	+	.	.	+	.	.	.	.	.	+	.	.	.	.	.	.	.	.	.	.	.	.	.	.	.	.	.	+	.	.	.	.	.	+	.	.	.	.	.
GCA_044468025.1.fa	30	+	.	+	.	+	.	.	.	.	+	.	.	+	.	+	.	+	.	+	.	+	+	.	.	+	.	.	.	.	.	.	.	.	.	.	.	.	.	+	.	.	.	.	+	.	.	.	.
GCA_044468185.1.fa	18	+	.	.	.	.	.	.	.	.	.	.	.	+	.	.	.	+	.	+	.	.	+	.	.	.	.	.	.	.	.	.	.	.	.	.	.	+	.	.	.	.	.	.	+	.	.	.	.
GCA_045573765.1.fa	12	.	+	.	.	.	.	.	.	.	.	.	.	.	.	.	.	+	.	.	.	.	+	.	.	.	.	.	.	.	.	+	.	.	.	.	.	.	.	.	.	.	.	.	+	.	.	.	.
GCA_045573865.1.fa	13	.	+	.	.	.	.	.	.	.	.	.	.	.	.	.	.	+	.	.	.	.	+	.	.	.	.	.	.	.	.	+	.	.	.	.	.	.	.	.	.	.	.	.	+	.	.	.	.
GCA_045582255.1.fa	12	.	+	.	.	+	.	.	.	.	.	.	.	.	.	+	.	.	.	.	.	.	.	.	.	.	.	.	.	.	.	+	.	.	.	.	.	.	.	.	.	.	.	.	.	.	+	.	.
GCA_045887815.1.fa	13	.	.	.	.	.	.	.	.	.	.	.	.	+	.	.	.	+	.	.	.	.	+	.	.	.	.	.	.	.	.	.	.	.	.	.	.	.	.	.	.	.	.	.	+	.	.	.	.
GCA_046367335.1.fa	22	.	.	+	.	+	.	.	.	.	.	.	.	+	.	.	.	+	.	+	.	+	+	.	.	+	.	.	.	.	.	.	.	.	.	.	.	.	.	.	.	.	.	+	.	.	.	.	.
GCA_046367525.1.fa	22	.	.	+	.	+	.	.	.	.	.	.	.	+	.	.	.	+	.	+	.	+	+	.	.	+	.	.	.	.	.	.	.	.	.	.	.	.	.	.	.	.	.	+	.	.	.	.	.
GCA_047306885.1.fa	25	.	.	+	.	.	+	.	.	.	+	.	.	.	.	.	.	.	.	.	.	+	.	.	.	.	.	.	.	.	+	.	.	.	.	.	.	.	.	.	.	.	.	.	+	.	.	.	.
GCA_047306905.1.fa	21	.	.	+	.	.	.	+	.	.	.	.	.	+	.	.	.	.	.	.	.	+	.	.	.	+	.	.	.	.	.	.	.	.	.	.	.	.	.	+	.	.	.	.	+	.	.	.	.
GCA_047306925.1.fa	18	.	.	+	.	.	.	.	.	.	.	.	.	+	+	.	.	.	.	+	.	+	+	.	.	.	.	.	.	.	.	.	.	.	.	.	.	+	.	.	.	.	+	.	.	.	.	.	.
GCA_047306965.1.fa	13	.	.	.	.	.	.	.	.	.	.	.	.	+	.	.	.	+	.	.	.	.	+	.	.	.	.	.	.	.	.	.	.	.	.	.	.	+	.	.	.	.	.	.	.	.	+	.	.
GCA_047306985.1.fa	13	.	.	.	.	.	.	.	.	.	.	.	.	+	.	.	.	+	.	.	.	.	+	.	.	.	.	.	.	.	.	.	.	.	.	.	.	+	.	.	.	.	.	.	.	.	+	.	.
GCA_047964805.1.fa	24	.	.	+	.	+	.	.	.	.	.	.	.	+	+	.	.	+	.	+	.	+	+	+	.	+	.	.	.	.	.	.	.	.	.	.	.	.	.	.	.	.	.	.	.	.	.	+	.
GCA_048051375.1.fa	19	.	.	.	+	+	.	.	.	.	+	.	+	.	.	.	.	.	.	.	+	.	.	.	+	+	.	.	.	.	.	+	.	.	.	.	.	.	.	.	.	.	.	.	.	.	.	+	.
GCA_048569515.1.fa	12	.	.	.	.	.	.	.	.	.	.	.	.	.	.	+	.	+	.	.	.	.	+	.	.	.	.	.	.	.	.	.	.	.	.	.	.	.	.	.	.	.	.	.	.	.	+	.	.
GCA_048666405.1.fa	23	.	.	+	.	+	+	.	.	.	.	.	.	+	.	.	.	.	.	.	.	+	.	.	.	+	.	.	.	.	.	.	.	.	.	.	.	.	.	+	.	.	.	.	+	.	.	.	.
GCA_049842655.1.fa	12	.	.	.	.	.	.	.	.	.	.	.	.	+	.	.	.	+	.	+	.	.	+	.	.	.	.	.	.	.	.	.	.	.	.	.	.	.	.	.	.	.	.	.	.	.	.	+	.
GCA_050483765.1.fa	23	.	.	+	.	.	.	.	.	.	.	.	.	+	.	.	.	.	+	+	.	+	+	.	+	.	.	.	.	.	.	.	.	.	.	.	.	+	.	.	.	.	.	+	.	.	.	.	.
GCA_050483865.1.fa	15	.	.	.	.	.	.	.	.	.	.	.	.	+	.	.	.	+	.	+	.	.	+	.	.	.	.	.	.	.	.	.	.	.	.	.	.	.	.	+	.	.	.	+	.	.	.	.	.
GCA_050484965.1.fa	17	.	.	+	+	.	.	.	.	.	.	.	.	.	.	.	.	.	.	.	.	+	.	.	.	+	.	.	.	.	.	.	.	.	.	.	.	.	.	+	.	.	.	.	+	.	.	.	.
GCA_050724015.1.fa	27	.	.	+	.	+	.	.	.	.	+	.	.	+	.	.	.	+	+	.	.	+	+	.	.	+	.	.	.	.	.	.	.	.	.	.	.	+	.	+	.	.	.	.	+	.	.	.	.
GCA_050724575.1.fa	14	.	.	.	.	.	.	.	.	.	.	.	.	+	.	.	.	+	.	+	.	.	+	.	.	.	.	.	.	.	.	.	.	.	.	.	.	.	.	+	.	.	.	.	.	.	+	.	.
GCA_050780375.1.fa	7	.	.	.	.	.	.	.	.	.	.	.	.	+	.	.	.	.	.	.	.	.	.	.	.	.	.	.	.	.	.	.	.	.	.	.	.	.	.	.	.	.	.	.	+	.	.	.	.
GCA_051100545.1.fa	20	+	.	+	.	.	.	.	.	.	.	.	.	+	.	.	.	+	.	+	.	+	+	.	.	.	.	.	.	.	.	.	.	.	.	.	.	.	.	.	.	.	.	.	+	.	.	.	.
[truncated: 59 more columns]

## Sheet: Table S5
Table S5. ANI results of global 203 blaNDM-9-carrying CREC
Isolates	Reference sequence	ANI %	Identified species
CREC3019	Escherichia_coli_DSM30083	96.4763	Escherichia_coli
CREC3024	Escherichia_coli_DSM30083	96.549	Escherichia_coli
CREC3060	Escherichia_coli_DSM30083	96.4053	Escherichia_coli
CREC2504	Escherichia_coli_DSM30083	96.4355	Escherichia_coli
CREC1123	Escherichia_coli_DSM30083	96.3809	Escherichia_coli
CREC6306	Escherichia_coli_DSM30083	96.8293	Escherichia_coli
CRECTL20	Escherichia_coli_DSM30083	96.9649	Escherichia_coli
GCA_001891295.1	Escherichia_coli_DSM30083	96.4667	Escherichia_coli
GCA_001891305.1	Escherichia_coli_DSM30083	96.5919	Escherichia_coli
GCA_001891315.1	Escherichia_coli_DSM30083	96.4663	Escherichia_coli
GCA_001891375.1	Escherichia_coli_DSM30083	96.5908	Escherichia_coli
GCA_001891385.1	Escherichia_coli_DSM30083	96.9169	Escherichia_coli
GCA_001891395.1	Escherichia_coli_DSM30083	96.4072	Escherichia_coli
GCA_001891525.1	Escherichia_coli_DSM30083	96.4139	Escherichia_coli
GCA_001891545.1	Escherichia_coli_DSM30083	96.5747	Escherichia_coli
GCA_001891605.1	Escherichia_coli_DSM30083	96.4833	Escherichia_coli
GCA_001891695.1	Escherichia_coli_DSM30083	96.5187	Escherichia_coli
GCA_001891705.1	Escherichia_coli_DSM30083	96.564	Escherichia_coli
GCA_001891725.1	Escherichia_coli_DSM30083	96.5731	Escherichia_coli
GCA_001891765.1	Escherichia_coli_DSM30083	96.5446	Escherichia_coli
GCA_001891785.1	Escherichia_coli_DSM30083	96.6187	Escherichia_coli
GCA_001891795.1	Escherichia_coli_DSM30083	96.4399	Escherichia_coli
GCA_001891835.1	Escherichia_coli_DSM30083	96.618	Escherichia_coli
GCA_001891865.1	Escherichia_coli_DSM30083	96.4818	Escherichia_coli
GCA_001891875.1	Escherichia_coli_DSM30083	96.4781	Escherichia_coli
GCA_001891945.1	Escherichia_coli_DSM30083	96.6524	Escherichia_coli
GCA_001891965.1	Escherichia_coli_DSM30083	96.4761	Escherichia_coli
GCA_001891975.1	Escherichia_coli_DSM30083	96.4555	Escherichia_coli
GCA_001892025.1	Escherichia_coli_DSM30083	96.3971	Escherichia_coli
GCA_001892045.1	Escherichia_coli_DSM30083	96.462	Escherichia_coli
GCA_001892205.1	Escherichia_coli_DSM30083	96.4674	Escherichia_coli
GCA_001892255.1	Escherichia_coli_DSM30083	96.5245	Escherichia_coli
GCA_001892295.1	Escherichia_coli_DSM30083	96.5076	Escherichia_coli
GCA_001892355.1	Escherichia_coli_DSM30083	96.4292	Escherichia_coli
GCA_001892425.1	Escherichia_coli_DSM30083	96.4931	Escherichia_coli
GCA_001892525.1	Escherichia_coli_DSM30083	96.4877	Escherichia_coli
GCA_001892645.1	Escherichia_coli_DSM30083	96.3454	Escherichia_coli
GCA_001892665.1	Escherichia_coli_DSM30083	96.5886	Escherichia_coli
GCA_001892675.1	Escherichia_coli_DSM30083	96.526	Escherichia_coli
GCA_001892725.1	Escherichia_coli_DSM30083	96.5917	Escherichia_coli
GCA_001892765.1	Escherichia_coli_DSM30083	96.5843	Escherichia_coli
GCA_001892845.1	Escherichia_coli_DSM30083	96.4881	Escherichia_coli
GCA_001892935.1	Escherichia_coli_DSM30083	96.6408	Escherichia_coli
GCA_001892955.1	Escherichia_coli_DSM30083	96.372	Escherichia_coli
GCA_001893005.1	Escherichia_coli_DSM30083	96.4095	Escherichia_coli
GCA_001893025.1	Escherichia_coli_DSM30083	96.5519	Escherichia_coli
GCA_001893205.1	Escherichia_coli_DSM30083	96.5471	Escherichia_coli
GCA_001893365.1	Escherichia_coli_DSM30083	96.3847	Escherichia_coli
GCA_001893445.1	Escherichia_coli_DSM30083	96.5368	Escherichia_coli
GCA_001893525.1	Escherichia_coli_DSM30083	96.5736	Escherichia_coli
GCA_001893545.1	Escherichia_coli_DSM30083	96.5082	Escherichia_coli
GCA_001893605.1	Escherichia_coli_DSM30083	96.3178	Escherichia_coli
GCA_001893615.1	Escherichia_coli_DSM30083	96.5005	Escherichia_coli
GCA_001893635.1	Escherichia_coli_DSM30083	96.7264	Escherichia_coli
GCA_001893685.1	Escherichia_coli_DSM30083	96.4478	Escherichia_coli
GCA_001893705.1	Escherichia_coli_DSM30083	96.3984	Escherichia_coli
GCA_001893935.1	Escherichia_coli_DSM30083	96.6069	Escherichia_coli
GCA_001893955.1	Escherichia_coli_DSM30083	96.6196	Escherichia_coli
GCA_001894075.1	Escherichia_coli_DSM30083	96.534	Escherichia_coli
GCA_001894395.1	Escherichia_coli_DSM30083	97.3789	Escherichia_coli
GCA_001894465.1	Escherichia_coli_DSM30083	96.4942	Escherichia_coli
GCA_002142695.1	Escherichia_coli_DSM30083	96.2764	Escherichia_coli
GCA_003303565.1	Escherichia_coli_DSM30083	96.6183	Escherichia_coli
GCA_004122265.1	Escherichia_coli_DSM30083	96.5151	Escherichia_coli
GCA_009393065.1	Escherichia_coli_DSM30083	96.4013	Escherichia_coli
GCA_009393315.1	Escherichia_coli_DSM30083	96.7543	Escherichia_coli
GCA_009393475.1	Escherichia_coli_DSM30083	96.5917	Escherichia_coli
GCA_009393835.1	Escherichia_coli_DSM30083	96.4979	Escherichia_coli
GCA_009394275.1	Escherichia_coli_DSM30083	96.5343	Escherichia_coli
GCA_009394595.1	Escherichia_coli_DSM30083	96.5621	Escherichia_coli
GCA_009653625.1	Escherichia_coli_DSM30083	96.4581	Escherichia_coli
GCA_009659595.1	Escherichia_coli_DSM30083	96.6093	Escherichia_coli
GCA_013037925.1	Escherichia_coli_DSM30083	96.6138	Escherichia_coli
GCA_013037985.1	Escherichia_coli_DSM30083	96.4803	Escherichia_coli
GCA_013038265.1	Escherichia_coli_DSM30083	96.5496	Escherichia_coli
GCA_013038325.1	Escherichia_coli_DSM30083	96.5374	Escherichia_coli
GCA_013038745.1	Escherichia_coli_DSM30083	96.4528	Escherichia_coli
GCA_013038985.1	Escherichia_coli_DSM30083	96.4407	Escherichia_coli
GCA_013039025.1	Escherichia_coli_DSM30083	96.4961	Escherichia_coli
GCA_013039065.1	Escherichia_coli_DSM30083	96.573	Escherichia_coli
GCA_013039155.1	Escherichia_coli_DSM30083	96.4741	Escherichia_coli
GCA_013039405.1	Escherichia_coli_DSM30083	96.8773	Escherichia_coli
GCA_013039485.1	Escherichia_coli_DSM30083	96.6319	Escherichia_coli
GCA_013039525.1	Escherichia_coli_DSM30083	96.6896	Escherichia_coli
GCA_013039585.1	Escherichia_coli_DSM30083	96.4877	Escherichia_coli
GCA_013039605.1	Escherichia_coli_DSM30083	96.7007	Escherichia_coli
GCA_013039665.1	Escherichia_coli_DSM30083	96.5022	Escherichia_coli
GCA_013039725.1	Escherichia_coli_DSM30083	96.6032	Escherichia_coli
GCA_013039765.1	Escherichia_coli_DSM30083	96.5404	Escherichia_coli
GCA_013039805.1	Escherichia_coli_DSM30083	96.3531	Escherichia_coli
GCA_013039845.1	Escherichia_coli_DSM30083	97.0951	Escherichia_coli
GCA_013039875.1	Escherichia_coli_DSM30083	96.4783	Escherichia_coli
GCA_013039905.1	Escherichia_coli_DSM30083	96.51	Escherichia_coli
GCA_013039925.1	Escherichia_coli_DSM30083	96.585	Escherichia_coli
GCA_013039945.1	Escherichia_coli_DSM30083	97.0799	Escherichia_coli
GCA_013155015.1	Escherichia_coli_DSM30083	96.431	Escherichia_coli
GCA_013390695.1	Escherichia_coli_DSM30083	96.4482	Escherichia_coli
GCA_013391045.1	Escherichia_coli_DSM30083	96.4727	Escherichia_coli
GCA_014490075.1	Escherichia_coli_DSM30083	96.6113	Escherichia_coli
GCA_014490125.1	Escherichia_coli_DSM30083	96.7115	Escherichia_coli
GCA_014490315.1	Escherichia_coli_DSM30083	96.5781	Escherichia_coli
GCA_014490435.1	Escherichia_coli_DSM30083	96.7033	Escherichia_coli
GCA_014490475.1	Escherichia_coli_DSM30083	96.7538	Escherichia_coli
GCA_014682885.1	Escherichia_coli_DSM30083	96.5015	Escherichia_coli
GCA_014682985.1	Escherichia_coli_DSM30083	96.5406	Escherichia_coli
GCA_015712525.1	Escherichia_coli_DSM30083	96.3067	Escherichia_coli
GCA_019054235.1	Escherichia_coli_DSM30083	96.6047	Escherichia_coli
GCA_021470745.1	Escherichia_coli_DSM30083	96.6416	Escherichia_coli
GCA_021485195.1	Escherichia_coli_DSM30083	96.6922	Escherichia_coli
GCA_021485255.1	Escherichia_coli_DSM30083	96.6313	Escherichia_coli
GCA_021485535.1	Escherichia_coli_DSM30083	95.4328	Escherichia_coli
GCA_021487475.1	Escherichia_coli_DSM30083	96.5873	Escherichia_coli
GCA_022996605.1	Escherichia_coli_DSM30083	96.3369	Escherichia_coli
GCA_022999225.1	Escherichia_coli_DSM30083	96.4491	Escherichia_coli
GCA_023452945.1	Escherichia_coli_DSM30083	98.1692	Escherichia_coli
GCA_023613475.1	Escherichia_coli_DSM30083	96.5082	Escherichia_coli
GCA_023684345.1	Escherichia_coli_DSM30083	96.4239	Escherichia_coli
GCA_025583345.2	Escherichia_coli_DSM30083	96.6981	Escherichia_coli
GCA_025826015.1	Escherichia_coli_DSM30083	96.4782	Escherichia_coli
GCA_026368835.3	Escherichia_coli_DSM30083	98.5668	Escherichia_coli
GCA_026614435.1	Escherichia_coli_DSM30083	96.5907	Escherichia_coli
GCA_026614445.1	Escherichia_coli_DSM30083	96.5062	Escherichia_coli
GCA_026614545.1	Escherichia_coli_DSM30083	96.5135	Escherichia_coli
GCA_026614595.1	Escherichia_coli_DSM30083	96.5601	Escherichia_coli
GCA_026614615.1	Escherichia_coli_DSM30083	96.3871	Escherichia_coli
GCA_026614655.1	Escherichia_coli_DSM30083	96.6426	Escherichia_coli
GCA_026614695.1	Escherichia_coli_DSM30083	96.5409	Escherichia_coli
GCA_026614745.1	Escherichia_coli_DSM30083	96.5679	Escherichia_coli
GCA_026614775.1	Escherichia_coli_DSM30083	96.4706	Escherichia_coli
GCA_026614815.1	Escherichia_coli_DSM30083	97.0888	Escherichia_coli
GCA_026614855.1	Escherichia_coli_DSM30083	96.5198	Escherichia_coli
GCA_026614875.1	Escherichia_coli_DSM30083	97.0415	Escherichia_coli
GCA_026615515.1	Escherichia_coli_DSM30083	96.6241	Escherichia_coli
GCA_026619835.1	Escherichia_coli_DSM30083	96.5348	Escherichia_coli
GCA_026619895.1	Escherichia_coli_DSM30083	96.5866	Escherichia_coli
GCA_026620045.1	Escherichia_coli_DSM30083	96.4598	Escherichia_coli
GCA_026722025.1	Escherichia_coli_DSM30083	96.58	Escherichia_coli
GCA_026722045.1	Escherichia_coli_DSM30083	96.5454	Escherichia_coli
GCA_027988365.1	Escherichia_coli_DSM30083	96.7123	Escherichia_coli
GCA_028825535.1	Escherichia_coli_DSM30083	96.5831	Escherichia_coli
GCA_029466835.1	Escherichia_coli_DSM30083	96.5015	Escherichia_coli
GCA_029471045.1	Escherichia_coli_DSM30083	96.606	Escherichia_coli
GCA_029475685.1	Escherichia_coli_DSM30083	96.4274	Escherichia_coli
GCA_029486025.1	Escherichia_coli_DSM30083	96.5429	Escherichia_coli
GCA_029492645.1	Escherichia_coli_DSM30083	96.5406	Escherichia_coli
GCA_029722055.1	Escherichia_coli_DSM30083	97.0642	Escherichia_coli
GCA_029783245.1	Escherichia_coli_DSM30083	96.2957	Escherichia_coli
GCA_030196965.1	Escherichia_coli_DSM30083	96.3909	Escherichia_coli
GCA_030196995.1	Escherichia_coli_DSM30083	96.4927	Escherichia_coli
GCA_030197035.1	Escherichia_coli_DSM30083	96.4353	Escherichia_coli
GCA_030197295.1	Escherichia_coli_DSM30083	96.406	Escherichia_coli
GCA_030712555.1	Escherichia_coli_DSM30083	96.9756	Escherichia_coli
GCA_030713575.1	Escherichia_coli_DSM30083	96.3497	Escherichia_coli
GCA_030713625.1	Escherichia_coli_DSM30083	96.4672	Escherichia_coli
GCA_030714625.1	Escherichia_coli_DSM30083	96.9178	Escherichia_coli
GCA_031193795.1	Escherichia_coli_DSM30083	97.0123	Escherichia_coli
GCA_031193915.1	Escherichia_coli_DSM30083	97.0458	Escherichia_coli
GCA_031812875.1	Escherichia_coli_DSM30083	96.3536	Escherichia_coli
GCA_032258665.1	Escherichia_coli_DSM30083	96.4109	Escherichia_coli
GCA_032659925.1	Escherichia_coli_DSM30083	97.0905	Escherichia_coli
GCA_032673225.1	Escherichia_coli_DSM30083	96.2957	Escherichia_coli
GCA_032979425.2	Escherichia_coli_DSM30083	96.6574	Escherichia_coli
GCA_033086335.2	Escherichia_coli_DSM30083	96.5793	Escherichia_coli
GCA_033407615.1	Escherichia_coli_DSM30083	98.1731	Escherichia_coli
GCA_034422495.1	Escherichia_coli_DSM30083	96.5262	Escherichia_coli
GCA_034652435.1	Escherichia_coli_DSM30083	96.3809	Escherichia_coli
GCA_034684765.1	Escherichia_coli_DSM30083	96.2946	Escherichia_coli
GCA_036549195.1	Escherichia_coli_DSM30083	96.5727	Escherichia_coli
GCA_040267775.1	Escherichia_coli_DSM30083	96.8942	Escherichia_coli
GCA_040267785.1	Escherichia_coli_DSM30083	96.8936	Escherichia_coli
GCA_040721835.1	Escherichia_coli_DSM30083	96.8772	Escherichia_coli
GCA_041089975.1	Escherichia_coli_DSM30083	96.6716	Escherichia_coli
GCA_041090435.1	Escherichia_coli_DSM30083	96.5323	Escherichia_coli
GCA_041090535.1	Escherichia_coli_DSM30083	97.017	Escherichia_coli
GCA_041097455.1	Escherichia_coli_DSM30083	96.4278	Escherichia_coli
GCA_041097595.1	Escherichia_coli_DSM30083	96.5731	Escherichia_coli
GCA_042807705.1	Escherichia_coli_DSM30083	96.3374	Escherichia_coli
GCA_042809345.1	Escherichia_coli_DSM30083	96.3418	Escherichia_coli
GCA_044468025.1	Escherichia_coli_DSM30083	96.4452	Escherichia_coli
GCA_044468185.1	Escherichia_coli_DSM30083	96.5294	Escherichia_coli
GCA_045573765.1	Escherichia_coli_DSM30083	96.6404	Escherichia_coli
GCA_045573865.1	Escherichia_coli_DSM30083	96.5879	Escherichia_coli
GCA_045582255.1	Escherichia_coli_DSM30083	98.2124	Escherichia_coli
GCA_045887815.1	Escherichia_coli_DSM30083	96.5505	Escherichia_coli
GCA_046367335.1	Escherichia_coli_DSM30083	96.5664	Escherichia_coli
GCA_046367525.1	Escherichia_coli_DSM30083	96.5122	Escherichia_coli
GCA_047306885.1	Escherichia_coli_DSM30083	96.4763	Escherichia_coli
GCA_047306905.1	Escherichia_coli_DSM30083	96.4494	Escherichia_coli
GCA_047306925.1	Escherichia_coli_DSM30083	96.5127	Escherichia_coli
GCA_047306965.1	Escherichia_coli_DSM30083	99.3761	Escherichia_coli
GCA_047306985.1	Escherichia_coli_DSM30083	99.3823	Escherichia_coli
GCA_047964805.1	Escherichia_coli_DSM30083	96.8647	Escherichia_coli
GCA_048051375.1	Escherichia_coli_DSM30083	96.5333	Escherichia_coli
GCA_048569515.1	Escherichia_coli_DSM30083	98.1641	Escherichia_coli
GCA_048666405.1	Escherichia_coli_DSM30083	96.444	Escherichia_coli
GCA_049842655.1	Escherichia_coli_DSM30083	96.7706	Escherichia_coli
GCA_050483765.1	Escherichia_coli_DSM30083	96.4936	Escherichia_coli
GCA_050483865.1	Escherichia_coli_DSM30083	96.6008	Escherichia_coli
GCA_050484965.1	Escherichia_coli_DSM30083	96.4064	Escherichia_coli
GCA_050724015.1	Escherichia_coli_DSM30083	96.4272	Escherichia_coli
GCA_050724575.1	Escherichia_coli_DSM30083	98.4969	Escherichia_coli
GCA_050780375.1	Escherichia_coli_DSM30083	96.5253	Escherichia_coli
GCA_051100545.1	Escherichia_coli_DSM30083	96.7294	Escherichia_coli
